# Supplementary material for: Identification of TRPM2 as a Marker Associated With Prognosis and Immune Infiltration in Kidney Renal Clear Cell Carcinoma
Source: Front Mol Biosci. 2022 Jan 5;8:774905. doi: 10.3389/fmolb.2021.774905 (PMC8769242; doi:10.3389/fmolb.2021.774905)
Supplement: Supplementary file 2 [file DataSheet1.xlsx]

## Sheet: Figure 1
Tumor	Nor	p
BLCA.Tumor (n=408)	BLCA.Normal (n=19)	1.65786e-05
BRCA.Tumor (n=1093)	BRCA.Normal (n=112)	2.99237e-26
CESC.Tumor (n=304)	CESC.Normal (n=3)	0.10858
CHOL.Tumor (n=36)	CHOL.Normal (n=9)	4.33329e-07
COAD.Tumor (n=457)	COAD.Normal (n=41)	5.91398e-14
ESCA.Tumor (n=184)	ESCA.Normal (n=11)	1.66613e-07
GBM.Tumor (n=153)	GBM.Normal (n=5)	0.0073229
HNSC-HPV+.Tumor (n=97)	HNSC-HPV-.Tumor (n=421)	0.00766006
HNSC.Tumor (n=520)	HNSC.Normal (n=44)	2.44575e-15
KICH.Tumor (n=66)	KICH.Normal (n=25)	0.0806203
KIRC.Tumor (n=533)	KIRC.Normal (n=72)	1.46164e-37
KIRP.Tumor (n=290)	KIRP.Normal (n=32)	2.10216e-13
LIHC.Tumor (n=371)	LIHC.Normal (n=50)	4.8218e-09
LUAD.Tumor (n=515)	LUAD.Normal (n=59)	2.56325e-17
LUSC.Tumor (n=501)	LUSC.Normal (n=51)	5.37279e-18
PAAD.Tumor (n=178)	PAAD.Normal (n=4)	0.0220893
PCPG.Tumor (n=179)	PCPG.Normal (n=3)	0.0665997
PRAD.Tumor (n=497)	PRAD.Normal (n=52)	1.2416e-08
READ.Tumor (n=166)	READ.Normal (n=10)	2.88032e-05
SKCM.Tumor (n=103)	SKCM.Metastasis (n=368)	0.0287947
STAD.Tumor (n=415)	STAD.Normal (n=35)	5.32666e-17
THCA.Tumor (n=501)	THCA.Normal (n=59)	8.29041e-06
UCEC.Tumor (n=545)	UCEC.Normal (n=35)	1.49565e-20

## Sheet: Figure3 
						Figure 3G-Expression of TRPM2 in KIRC based on KIRC subtypes									Figure 3H-Expression of TRPM2 in KIRC based on individual cancer stages								Figure 3I-Expression of TRPM2 in KIRC based on nodal metastasis status							Figure 3J-Expression of TRPM2 in KIRC based on tumor grade
						TCGA samples	Series 1								TCGA samples	Series 1							TCGA samples	Series 1						TCGA samples	Series 1
							low	q1	median	q3	high					low	q1	median	q3	high				low	q1	median	q3	high			low	q1	median	q3	high
						Normal	0.14	0.39	0.58	0.82	1.9				Normal	0.14	0.39	0.57	0.81	1.9			Normal	0.14	0.39	0.57	0.81	1.9		Normal	0.14	0.39	0.57	0.81	1.9
						(n=72)									(n=72)								(n=72)							(n=72)
						ccA subtype	0.18	2.79	3.79	5.3	9.42				Stage1	0.26	2.85	4.46	6.43	11.44			N0	0.18	3.18	4.88	7.11	13.65		Grade 1	1.54	3.04	3.36	7.31	11.44
						(n=205)									(n=267)								(n=240)							(n=14)
						ccB subtype	0.22	4.08	5.85	7.96	15.17				Stage2	0.18	3	4.93	7.03	13.24			N1	1.87	5.74	8.2	13.56	27.47		Grade 2	0.18	2.84	4.48	6.3	11.53
						(n=175)									(n=57)								(n=16)							(n=229)
															Stage3	0.25	3.25	5.28	7.32	15.17										Grade 3	0.26	3.5	5.03	7.22	13.49
						Comparison	Statistical significance								(n=123)								Comparison	Statistical significance						(n=206)
						Normal-vs-ccA subtype	<1E-12								Stage4	1.52	3.9	5.95	8.68	15.04			Normal-vs-N0	<1E-12						Grade 4	1.26	4.5	7.05	9.26	21.04
						Normal-vs-ccB subtype	1.62e-12								(n=84)								Normal-vs-N1	0.000735						(n=76)
						ccA subtype-vs-ccB subtype	1.58e-07								Comparison	Statistical significance							N0-vs-N1	0.045						Comparison	Statistical significance
															Normal-vs-Stage1	1.62e-12														Normal-vs-Grade 1	0.000317
															Normal-vs-Stage2	1.97e-12														Normal-vs-Grade 2	<1E-12
															Normal-vs-Stage3	1.62e-12														Normal-vs-Grade 3	1.62e-12
															Normal-vs-Stage4	<1E-12														Normal-vs-Grade 4	1.11e-16
															Stage1-vs-Stage2	0.307														Grade 1-vs-Grade 2	0.982
															Stage1-vs-Stage3	0.00358														Grade 1-vs-Grade 3	0.264
															Stage1-vs-Stage4	4e-05														Grade 1-vs-Grade 4	0.000823
															Stage2-vs-Stage3	0.12														Grade 2-vs-Grade 3	0.000199
															Stage2-vs-Stage4	0.00412														Grade 2-vs-Grade 4	1.07e-06
															Stage3-vs-Stage4	0.125														Grade 3-vs-Grade 4	0.00248

## Sheet: Figure 4
sample_id	event	time	RiskScore
TCGA-3Z-A93Z-01A-11R-A37O-07	0	385	0.549553				Characteristics	Total	HR (95% CI)	P value
TCGA-6D-AA2E-01A-11R-A37O-07	0	362					Pathologic stage	536	3.299 (2.342-4.648)	<0.001
TCGA-A3-3306-01A-01R-0864-07	0	1120					Age	539	1.765 (1.298-2.398)	<0.001
TCGA-A3-3307-01A-01R-0864-07	0	1436					Histologic grade	531	2.702 (1.918-3.807)	<0.001
TCGA-A3-3308-01A-02R-1325-07	0	16	1.88619				Serum calcium	163	3.800 (1.866-7.739)	<0.001
TCGA-A3-3311-01A-02R-1325-07	1	1191					TRPM2	539	1.556 (1.150-2.104)	0.004
TCGA-A3-3313-01A-02R-1325-07	1	735
TCGA-A3-3316-01A-01R-0864-07	0	1493
TCGA-A3-3317-01A-02R-1325-07	0	1491
TCGA-A3-3319-01A-02R-1325-07	0	1130
TCGA-A3-3320-01A-02R-1325-07	0	1508
TCGA-A3-3322-01A-02R-1325-07	0	1478
TCGA-A3-3323-01A-02R-1325-07	0	1106
TCGA-A3-3324-01A-02R-1325-07	0	1186					Characteristics	Total	HR (95% CI)	P value
TCGA-A3-3325-01A-01R-0864-07	1	1170					Pathologic stage	536	1.970 (1.033-3.755)	0.039
TCGA-A3-3326-01A-01R-0864-07	0	1137					Age	539	1.699 (1.042-2.771)	0.034
TCGA-A3-3328-01A-01R-0864-07	0	1385					Histologic grade	531	1.346 (0.733-2.471)	0.338
TCGA-A3-3329-01A-01R-0864-07	0	1624					Serum calcium	163	2.329 (1.125-4.824)	0.023
TCGA-A3-3331-01A-02R-1325-07	0	1485					TRPM2	539	2.372 (1.402-4.013)	0.001
TCGA-A3-3335-01A-01R-0864-07	0	1886
TCGA-A3-3343-01A-01R-0864-07	0	945
TCGA-A3-3346-01A-01R-1766-07	1	137
TCGA-A3-3347-01A-02R-1325-07	1	1610
TCGA-A3-3349-01A-01R-1188-07	0	1385
TCGA-A3-3351-01A-02R-1325-07	0	910
TCGA-A3-3352-01A-01R-0864-07	1	561
TCGA-A3-3357-01A-02R-1420-07	0	2688
TCGA-A3-3358-01A-01R-1541-07	0	1307
TCGA-A3-3359-01A-01R-0864-07	0	2504
TCGA-A3-3362-01A-02R-1325-07	0	1559
TCGA-A3-3363-01A-01R-0864-07	0	319
TCGA-A3-3365-01A-01R-0864-07	0	873
TCGA-A3-3367-01A-02R-1420-07	0	2270
TCGA-A3-3370-01A-02R-1420-07	0	2274
TCGA-A3-3372-01A-02R-1325-07	0	735
TCGA-A3-3373-01A-02R-1420-07	0	1621
TCGA-A3-3374-01A-02R-1325-07	0	1314
TCGA-A3-3376-01A-02R-1420-07	1	1696
TCGA-A3-3378-01A-02R-1325-07	0	630
TCGA-A3-3380-01A-01R-0864-07	0	567
TCGA-A3-3382-01A-02R-1325-07	0	574
TCGA-A3-3383-01A-02R-1325-07	0	861
TCGA-A3-3385-01A-02R-1420-07	0	1993
TCGA-A3-3387-01A-01R-1541-07	0	617
TCGA-A3-A6NI-01A-11R-A33J-07	0	1018	0.915332
TCGA-A3-A6NJ-01A-12R-A33J-07	0	468
TCGA-A3-A6NL-01A-11R-A33J-07	0	689	0.610519
TCGA-A3-A6NN-01A-12R-A33J-07	0	3
TCGA-A3-A8CQ-01A-11R-A37O-07	0	3
TCGA-A3-A8OU-01A-11R-A37O-07	0	0
TCGA-A3-A8OV-01A-11R-A37O-07	0	340
TCGA-A3-A8OW-01A-11R-A37O-07	0	323
TCGA-A3-A8OX-01A-11R-A37O-07	0	0	1.46488
TCGA-AK-3425-01A-02R-1277-07	0	3343
TCGA-AK-3426-01A-02R-1325-07	1	885
TCGA-AK-3427-01A-01R-0864-07	0	3583
TCGA-AK-3428-01A-02R-1277-07	0	3728
TCGA-AK-3429-01A-02R-1325-07	0	3328	0.726122
TCGA-AK-3431-01A-02R-1277-07	1	2241
TCGA-AK-3433-01A-02R-1277-07	0	3409
TCGA-AK-3434-01A-02R-1277-07	0	2087	0.549553
TCGA-AK-3436-01A-02R-1325-07	0	3331
TCGA-AK-3440-01A-02R-1277-07	0	2865	0.304813
TCGA-AK-3443-01A-02R-1325-07	0	1423
TCGA-AK-3445-01A-02R-1277-07	0	2392
TCGA-AK-3447-01A-01R-1766-07	0	1217
TCGA-AK-3450-01A-02R-1277-07	0	1779
TCGA-AK-3451-01A-02R-1188-07	0	2868	1.03093
TCGA-AK-3453-01A-02R-1277-07	0	2531
TCGA-AK-3454-01A-02R-1277-07	0	874
TCGA-AK-3455-01A-01R-0864-07	1	683
TCGA-AK-3456-01A-02R-1325-07	0	1143	1.03093
TCGA-AK-3458-01A-01R-1503-07	0	1168	0.304813
TCGA-AK-3460-01A-02R-1277-07	0	2508
TCGA-AK-3461-01A-02R-1277-07	0	2217	0.549553
TCGA-AK-3465-01A-02R-1325-07	0	369
TCGA-AS-3777-01A-01R-0864-07	0	1238
TCGA-AS-3778-01A-01R-A32Z-07	0	43
TCGA-B0-4688-01A-01R-1277-07	1	101
TCGA-B0-4690-01A-01R-1277-07	1	43	2.19101
TCGA-B0-4691-01A-01R-1277-07	1	139	1.03093
TCGA-B0-4693-01A-01R-1277-07	1	77	1.58049
TCGA-B0-4694-01A-01R-1277-07	1	106	2.19101
TCGA-B0-4696-01A-01R-1277-07	1	866	1.03093
TCGA-B0-4697-01A-01R-1277-07	1	578
TCGA-B0-4698-01A-01R-1503-07	1	42	2.19101
TCGA-B0-4699-01A-01R-1277-07	1	110
TCGA-B0-4700-01A-02R-1541-07	1	1980	1.64145
TCGA-B0-4701-01A-01R-1277-07	1	238	2.19101
TCGA-B0-4703-01A-01R-1277-07	1	182	1.64145
TCGA-B0-4706-01A-01R-1503-07	1	65	2.47428
TCGA-B0-4707-01A-01R-1277-07	1	600
TCGA-B0-4710-01A-01R-1503-07	0	1755
TCGA-B0-4712-01A-01R-1503-07	1	1337	2.19101
TCGA-B0-4713-01A-01R-1277-07	1	202	2.16947
TCGA-B0-4714-01A-01R-1277-07	1	99
TCGA-B0-4718-01A-01R-1277-07	0	1778
TCGA-B0-4810-01A-01R-1503-07	1	478
TCGA-B0-4811-01A-01R-1503-07	1	1417	1.03093
TCGA-B0-4813-01A-01R-1277-07	1	18	1.58049
TCGA-B0-4814-01A-01R-1277-07	1	168
TCGA-B0-4815-01A-01R-1503-07	1	1588	2.19101
TCGA-B0-4816-01A-01R-1503-07	1	1371
TCGA-B0-4817-01A-01R-1277-07	1	1019
TCGA-B0-4818-01A-01R-1503-07	1	510
TCGA-B0-4819-01A-01R-1277-07	1	183	1.64145
TCGA-B0-4821-01A-01R-1503-07	1	1230
TCGA-B0-4822-01A-01R-1277-07	1	1111	2.19101
TCGA-B0-4823-01A-02R-1420-07	1	454
TCGA-B0-4824-01A-01R-1277-07	1	1657
TCGA-B0-4827-01A-02R-1420-07	1	885
TCGA-B0-4828-01A-01R-1277-07	1	307
TCGA-B0-4833-01A-01R-1305-07	1	2386	0.549553
TCGA-B0-4834-01A-01R-1305-07	1	2090	0.304813
TCGA-B0-4836-01A-01R-1305-07	1	1238	1.58049
TCGA-B0-4837-01A-01R-1305-07	1	1378	0.854365
TCGA-B0-4838-01A-01R-1305-07	1	834
TCGA-B0-4839-01A-01R-1305-07	1	1639	0.549553
TCGA-B0-4841-01A-01R-1277-07	1	204
TCGA-B0-4842-01A-02R-1420-07	1	1724
TCGA-B0-4843-01A-01R-1277-07	1	320
TCGA-B0-4844-01A-01R-1277-07	1	313
TCGA-B0-4845-01A-01R-1277-07	1	1986
TCGA-B0-4846-01A-01R-1277-07	1	1200	1.33664
TCGA-B0-4847-01A-01R-1277-07	1	793	1.64145
TCGA-B0-4848-01A-01R-1277-07	1	883	1.64145
TCGA-B0-4849-01A-01R-1277-07	1	69	1.64145
TCGA-B0-4852-01A-01R-1503-07	1	1121
TCGA-B0-4945-01A-01R-1420-07	1	2145	0.549553
TCGA-B0-5075-01A-01R-1334-07	1	637	1.88619
TCGA-B0-5077-01A-01R-1334-07	1	1317	0.854365
TCGA-B0-5080-01A-01R-1503-07	1	342	2.19101
TCGA-B0-5081-01A-01R-1334-07	1	362	1.88619
TCGA-B0-5083-01A-02R-1420-07	1	1045
TCGA-B0-5084-01A-01R-1334-07	1	222	1.03093
TCGA-B0-5085-01A-01R-1334-07	1	770
TCGA-B0-5088-01A-01R-1334-07	1	563	0.915332
TCGA-B0-5092-01A-01R-1420-07	1	459
TCGA-B0-5094-01A-01R-1420-07	1	333	1.27568
TCGA-B0-5095-01A-01R-1420-07	1	245
TCGA-B0-5096-01A-01R-1420-07	1	68
TCGA-B0-5097-01A-01R-1420-07	0	665
TCGA-B0-5098-01A-01R-1420-07	1	1584	0.304813
TCGA-B0-5099-01A-01R-1420-07	1	485
TCGA-B0-5100-01A-01R-1420-07	1	1913
TCGA-B0-5102-01A-01R-1420-07	1	2764
TCGA-B0-5104-01A-01R-1420-07	1	2752	0.549553
TCGA-B0-5106-01A-01R-1420-07	1	1598
TCGA-B0-5107-01A-01R-1420-07	1	927	2.19101
TCGA-B0-5108-01A-01R-1420-07	0	1782
TCGA-B0-5109-01A-02R-1420-07	1	587	1.58049
TCGA-B0-5110-01A-01R-1420-07	0	2009	1.16007
TCGA-B0-5113-01A-01R-1420-07	0	1175
TCGA-B0-5115-01A-01R-1420-07	0	1604	1.03093
TCGA-B0-5116-01A-02R-1420-07	0	1274	1.03093
TCGA-B0-5117-01A-01R-1420-07	0	1608	0
TCGA-B0-5119-01A-02R-1420-07	0	1552
TCGA-B0-5120-01A-01R-1420-07	0	1169
TCGA-B0-5121-01A-02R-1420-07	0	1485	0
TCGA-B0-5399-01A-01R-1503-07	0	1411
TCGA-B0-5400-01A-01R-1503-07	0	1733	1.64145
TCGA-B0-5402-01A-01R-1503-07	0	1290
TCGA-B0-5690-01A-11R-1541-07	0	3392	0
TCGA-B0-5691-01A-11R-1541-07	0	3431
TCGA-B0-5692-01A-11R-1541-07	0	3944	2.19101
TCGA-B0-5693-01A-11R-1541-07	0	4074
TCGA-B0-5694-01A-11R-1541-07	1	480
TCGA-B0-5695-01A-11R-1541-07	0	2150
TCGA-B0-5696-01A-11R-1541-07	0	2609	1.58049
TCGA-B0-5697-01A-11R-1541-07	0	2630
TCGA-B0-5698-01A-11R-1672-07	0	3631
TCGA-B0-5699-01A-11R-1541-07	0	3841
TCGA-B0-5700-01A-11R-1541-07	0	1790
TCGA-B0-5701-01A-11R-1541-07	0	2461	1.58049
TCGA-B0-5702-01A-11R-1541-07	0	2172	1.16007
TCGA-B0-5703-01A-11R-1541-07	0	2246
TCGA-B0-5705-01A-11R-1541-07	0	4537
TCGA-B0-5706-01A-11R-1541-07	0	3205	0.726122
TCGA-B0-5707-01A-11R-1541-07	0	3744
TCGA-B0-5709-01A-11R-1541-07	0	3974
TCGA-B0-5710-01A-11R-1672-07	0	2430
TCGA-B0-5711-01A-11R-1672-07	0	3989
TCGA-B0-5712-01A-11R-1672-07	0	2722	1.58049
TCGA-B0-5713-01A-11R-1672-07	0	2782	1.58049
TCGA-B0-5812-01A-11R-1672-07	0	3834
TCGA-B2-3923-01A-02R-1325-07	0	992	0.726122
TCGA-B2-3923-01A-02R-A277-07	0	992	0.726122
TCGA-B2-3923-01B-10R-A277-07	0	992	0.726122
TCGA-B2-3924-01A-02R-1325-07	0	1092
TCGA-B2-3924-01A-02R-A277-07	0	1092
TCGA-B2-3924-01B-03R-A277-07	0	1092
TCGA-B2-4098-01A-02R-1325-07	1	51	1.16007
TCGA-B2-4099-01A-02R-1188-07	0	972
TCGA-B2-4101-01A-02R-1277-07	0	648	1.64145
TCGA-B2-4102-01A-02R-1325-07	0	952	2.05387
TCGA-B2-5633-01A-01R-1541-07	0	963
TCGA-B2-5633-01A-01R-A277-07	0	963
TCGA-B2-5633-01B-04R-A277-07	0	963
TCGA-B2-5635-01A-01R-1541-07	0	755
TCGA-B2-5635-01A-01R-A277-07	0	755
TCGA-B2-5635-01B-04R-A277-07	0	755
TCGA-B2-5636-01A-02R-1541-07	0	919
TCGA-B2-5639-01A-01R-1541-07	1	1003
TCGA-B2-5641-01A-01R-1541-07	0	656
TCGA-B2-A4SR-01A-11R-A266-07	0	507
TCGA-B4-5377-01A-01R-1503-07	0	365	2.19101
TCGA-B4-5378-01A-01R-1503-07	0	175	0.549553
TCGA-B4-5832-01A-11R-1672-07	0	155
TCGA-B4-5834-01A-11R-1672-07	0	38
TCGA-B4-5835-01A-11R-1672-07	0	16
TCGA-B4-5836-01A-11R-1672-07	0	141
TCGA-B4-5838-01A-11R-1672-07	0	166
TCGA-B4-5843-01A-11R-1672-07	0	11
TCGA-B4-5844-01A-11R-1672-07	0	7
TCGA-B8-4143-01A-01R-1188-07	1	709	3.0848
TCGA-B8-4146-01B-11R-1672-07	0	511
TCGA-B8-4148-01A-02R-1325-07	0	1520	1.46488
TCGA-B8-4151-01A-01R-1188-07	0	1299	0.726122
TCGA-B8-4153-01B-11R-1672-07	0	762
TCGA-B8-4154-01A-01R-1188-07	0	1380	0.549553
TCGA-B8-4619-01A-02R-1325-07	0	523	0
TCGA-B8-4620-01A-02R-1325-07	0	777	1.27568
TCGA-B8-4621-01A-01R-1503-07	0	788
TCGA-B8-4622-01A-02R-1277-07	0	1525
TCGA-B8-5158-01A-01R-1420-07	0	1218	1.64145
TCGA-B8-5159-01A-01R-1420-07	0	722	1.46488
TCGA-B8-5162-01A-01R-1420-07	0	36
TCGA-B8-5163-01A-01R-1420-07	0	822
TCGA-B8-5164-01A-01R-1420-07	0	26
TCGA-B8-5165-01A-01R-1420-07	0	737	0
TCGA-B8-5545-01A-01R-1672-07	0	1525
TCGA-B8-5546-01A-01R-1541-07	0	505
TCGA-B8-5549-01A-01R-1541-07	0	194
TCGA-B8-5550-01A-01R-1541-07	0	1476	2.19101
TCGA-B8-5551-01A-01R-1541-07	0	16
TCGA-B8-5552-01B-11R-1672-07	0	1046
TCGA-B8-5553-01A-01R-1541-07	0	435
TCGA-B8-A54D-01A-21R-A266-07	0	830	1.88619
TCGA-B8-A54E-01A-11R-A266-07	0	909	0.854365
TCGA-B8-A54F-01A-11R-A266-07	0	519	0.610519
TCGA-B8-A54G-01A-11R-A266-07	0	53
TCGA-B8-A54H-01A-11R-A33J-07	0	256	2.19101
TCGA-B8-A54I-01A-21R-A33J-07	0	150	0.915332
TCGA-B8-A54J-01A-11R-A33J-07	0	528
TCGA-B8-A54K-01A-11R-A33J-07	0	469
TCGA-B8-A7U6-01A-12R-A37O-07	0	495
TCGA-B8-A8YJ-01A-13R-A39I-07	0	431
TCGA-BP-4158-01A-02R-1289-07	0	3377	0.549553
TCGA-BP-4159-01A-02R-1289-07	1	2601
TCGA-BP-4160-01A-02R-1289-07	0	2881	1.27568
TCGA-BP-4161-01A-02R-1325-07	0	2746
TCGA-BP-4162-01A-02R-1325-07	0	3074
TCGA-BP-4163-01A-02R-1325-07	0	2839	1.64145
TCGA-BP-4164-01A-02R-1325-07	1	992	1.61992
TCGA-BP-4165-01A-02R-1289-07	0	3037
TCGA-BP-4166-01A-02R-1289-07	0	13
TCGA-BP-4167-01A-02R-1325-07	0	2718
TCGA-BP-4169-01A-02R-1289-07	1	701
TCGA-BP-4170-01A-02R-1289-07	1	2343
TCGA-BP-4173-01A-02R-1289-07	0	1893	1.64145
TCGA-BP-4174-01A-02R-1289-07	0	1879
TCGA-BP-4176-01A-02R-1289-07	0	1955
TCGA-BP-4177-01A-02R-1420-07	0	1670
TCGA-BP-4325-01A-02R-1289-07	0	2964
TCGA-BP-4326-01A-01R-1289-07	1	1625
TCGA-BP-4327-01A-01R-1289-07	1	109
TCGA-BP-4329-01A-02R-1289-07	1	845
TCGA-BP-4330-01A-01R-1289-07	0	1888
TCGA-BP-4331-01A-01R-1289-07	1	2454	0.610519
TCGA-BP-4332-01A-01R-1289-07	0	1133
TCGA-BP-4334-01A-01R-1289-07	1	645
TCGA-BP-4335-01A-01R-1289-07	1	475
TCGA-BP-4337-01A-01R-1289-07	1	2	1.58049
TCGA-BP-4338-01A-01R-1289-07	0	2859
TCGA-BP-4340-01A-01R-1289-07	1	562
TCGA-BP-4341-01A-01R-1289-07	1	1589
TCGA-BP-4342-01A-01R-1289-07	1	2256
TCGA-BP-4343-01A-02R-1289-07	1	1912
TCGA-BP-4344-01A-01R-1289-07	0	1666
TCGA-BP-4345-01A-01R-1289-07	0	1516
TCGA-BP-4346-01A-01R-1289-07	1	1493
TCGA-BP-4347-01A-01R-1289-07	0	1367
TCGA-BP-4349-01A-01R-1289-07	0	372
TCGA-BP-4351-01A-01R-1289-07	0	970
TCGA-BP-4352-01A-01R-1289-07	1	344	1.58049
TCGA-BP-4353-01A-02R-1289-07	1	375
TCGA-BP-4354-01A-02R-1289-07	1	1034	1.64145
TCGA-BP-4355-01A-01R-1289-07	1	953
TCGA-BP-4756-01A-01R-1289-07	0	374
TCGA-BP-4758-01A-01R-1289-07	0	2208
TCGA-BP-4759-01A-01R-1289-07	0	2372
TCGA-BP-4760-01A-02R-1420-07	0	2361
TCGA-BP-4761-01A-01R-1289-07	0	182
TCGA-BP-4762-01A-02R-1289-07	1	1343
TCGA-BP-4763-01A-01R-1289-07	1	1270
TCGA-BP-4765-01A-01R-1289-07	0	2184
TCGA-BP-4766-01A-01R-1289-07	0	1462
TCGA-BP-4768-01A-01R-1289-07	0	400
TCGA-BP-4769-01A-01R-1289-07	0	1876	0.549553
TCGA-BP-4770-01A-01R-1503-07	1	329
TCGA-BP-4771-01A-01R-1289-07	1	162
TCGA-BP-4774-01A-01R-1289-07	0	1885
TCGA-BP-4775-01A-01R-1289-07	0	1843
TCGA-BP-4776-01A-01R-1289-07	0	411
TCGA-BP-4777-01A-01R-1289-07	0	1731
TCGA-BP-4781-01A-01R-1305-07	0	2080
TCGA-BP-4782-01A-02R-1420-07	0	354
TCGA-BP-4784-01A-01R-1305-07	0	1854	0.549553
TCGA-BP-4787-01A-01R-1305-07	1	480	1.64145
TCGA-BP-4789-01A-01R-1305-07	0	1489	0
TCGA-BP-4790-01A-01R-1305-07	1	1111	1.16007
TCGA-BP-4795-01A-02R-1420-07	0	620
TCGA-BP-4797-01A-01R-1305-07	0	1107	1.64145
TCGA-BP-4798-01A-01R-1305-07	1	334
TCGA-BP-4799-01A-01R-1305-07	1	1133	1.58049
TCGA-BP-4801-01A-02R-1420-07	0	1124
TCGA-BP-4803-01A-01R-1305-07	0	204
TCGA-BP-4804-01A-02R-1305-07	0	1459
TCGA-BP-4807-01A-01R-1305-07	0	211	0.915332
TCGA-BP-4959-01A-01R-1334-07	0	2660
TCGA-BP-4960-01A-01R-1334-07	0	2172
TCGA-BP-4961-01A-01R-1334-07	0	1935
TCGA-BP-4962-01A-01R-1334-07	0	1785
TCGA-BP-4963-01A-01R-1334-07	0	1834
TCGA-BP-4964-01A-01R-1334-07	0	1862
TCGA-BP-4965-01A-01R-1334-07	0	1871	0
TCGA-BP-4967-01A-01R-1334-07	0	205
TCGA-BP-4968-01A-01R-1334-07	0	1746
TCGA-BP-4969-01A-01R-1334-07	0	1794
TCGA-BP-4970-01A-01R-1334-07	0	433
TCGA-BP-4971-01A-01R-1334-07	0	1487
TCGA-BP-4972-01A-01R-1334-07	0	1502
TCGA-BP-4973-01A-01R-1334-07	0	1384
TCGA-BP-4974-01A-01R-1334-07	1	211
TCGA-BP-4975-01A-01R-1334-07	0	1433
TCGA-BP-4976-01A-01R-1334-07	0	1632
TCGA-BP-4977-01A-01R-1334-07	0	454	0.915332
TCGA-BP-4981-01A-01R-1334-07	1	1097
TCGA-BP-4982-01A-01R-1334-07	0	1014
TCGA-BP-4983-01A-01R-1334-07	0	1413
TCGA-BP-4985-01A-01R-1334-07	1	952
TCGA-BP-4986-01A-01R-1334-07	0	785
TCGA-BP-4987-01A-01R-1334-07	0	1124
TCGA-BP-4989-01A-01R-1334-07	0	118
TCGA-BP-4991-01A-01R-1334-07	0	1413
TCGA-BP-4992-01A-01R-1334-07	0	501
TCGA-BP-4993-01A-02R-1420-07	0	177
TCGA-BP-4994-01A-01R-1334-07	0	1308
TCGA-BP-4995-01A-01R-1334-07	0	1371
TCGA-BP-4998-01A-01R-1334-07	0	932
TCGA-BP-4999-01A-01R-1334-07	0	1266
TCGA-BP-5000-01A-01R-1334-07	0	563
TCGA-BP-5001-01A-01R-1334-07	0	1177
TCGA-BP-5004-01A-01R-1334-07	0	1126
TCGA-BP-5006-01A-01R-1334-07	0	840
TCGA-BP-5007-01A-01R-1334-07	0	1140	0.726122
TCGA-BP-5008-01A-01R-1334-07	0	1071
TCGA-BP-5009-01A-01R-1334-07	1	1092
TCGA-BP-5010-01A-02R-1420-07	1	878
TCGA-BP-5168-01A-01R-1420-07	1	1463
TCGA-BP-5169-01A-01R-1426-07	0	193
TCGA-BP-5170-01A-01R-1426-07	0	2412
TCGA-BP-5173-01A-01R-1426-07	1	62
TCGA-BP-5174-01A-01R-1426-07	0	2257
TCGA-BP-5175-01A-01R-1426-07	0	932
TCGA-BP-5176-01A-01R-1426-07	1	1590
TCGA-BP-5177-01A-01R-1426-07	0	293
TCGA-BP-5178-01A-01R-1426-07	1	1912
TCGA-BP-5180-01A-01R-1426-07	0	2263
TCGA-BP-5181-01A-01R-1426-07	0	1495
TCGA-BP-5182-01A-01R-1426-07	0	1165
TCGA-BP-5183-01A-01R-1426-07	0	1291
TCGA-BP-5184-01A-01R-1426-07	0	1133
TCGA-BP-5185-01A-01R-1426-07	0	1132
TCGA-BP-5186-01A-01R-1426-07	0	693
TCGA-BP-5187-01A-01R-1426-07	0	406
TCGA-BP-5189-01A-02R-1426-07	1	822
TCGA-BP-5190-01A-01R-1426-07	0	1011
TCGA-BP-5191-01A-01R-1426-07	0	967
TCGA-BP-5192-01A-01R-1426-07	0	714
TCGA-BP-5194-01A-02R-1426-07	0	408
TCGA-BP-5195-01A-02R-1426-07	0	749
TCGA-BP-5196-01A-01R-1426-07	0	1018
TCGA-BP-5198-01A-01R-1426-07	0	603
TCGA-BP-5199-01A-01R-1426-07	0	1355
TCGA-BP-5200-01A-01R-1426-07	0	1063
TCGA-BP-5201-01A-01R-1426-07	0	951
TCGA-BP-5202-01A-02R-1426-07	0	29
TCGA-CJ-4634-01A-02R-1325-07	0	3498
TCGA-CJ-4635-01A-02R-1305-07	0	1416
TCGA-CJ-4636-01A-02R-1325-07	0	1924	1.64145
TCGA-CJ-4637-01A-02R-1325-07	1	2227	1.64145
TCGA-CJ-4638-01A-02R-1325-07	1	431	1.92473
TCGA-CJ-4639-01A-02R-1325-07	0	3229
TCGA-CJ-4640-01A-02R-1325-07	0	3480
TCGA-CJ-4641-01A-02R-1325-07	1	1661
TCGA-CJ-4642-01B-01R-1305-07	0	3205
TCGA-CJ-4643-01A-02R-1325-07	0	1793	2.19101
TCGA-CJ-4644-01A-02R-1325-07	1	336
TCGA-CJ-4868-01A-01R-1305-07	1	646
TCGA-CJ-4869-01A-02R-1426-07	0	2554
TCGA-CJ-4870-01A-01R-1305-07	0	1498	0.726122
TCGA-CJ-4871-01A-01R-1305-07	0	2423	1.58049
TCGA-CJ-4872-01A-01R-1305-07	0	1435	0.304813
TCGA-CJ-4873-01A-01R-1305-07	0	2259
TCGA-CJ-4874-01A-01R-1305-07	0	2283
TCGA-CJ-4875-01A-01R-1305-07	1	3554
TCGA-CJ-4876-01A-01R-1305-07	0	1955
TCGA-CJ-4878-01A-01R-1305-07	0	2186	1.27568
TCGA-CJ-4881-01A-01R-1305-07	0	2014
TCGA-CJ-4882-01A-02R-1426-07	0	1883
TCGA-CJ-4884-01A-01R-1305-07	0	1759
TCGA-CJ-4885-01A-01R-1305-07	0	3451
TCGA-CJ-4886-01A-01R-1305-07	0	1952	0.915332
TCGA-CJ-4887-01A-01R-1305-07	1	932	1.64145
TCGA-CJ-4888-01A-01R-1305-07	1	1567
TCGA-CJ-4889-01A-01R-1305-07	0	1946
TCGA-CJ-4890-01A-01R-1305-07	0	3519
TCGA-CJ-4891-01A-01R-1305-07	1	819
TCGA-CJ-4892-01A-01R-1305-07	0	1521
TCGA-CJ-4893-01A-01R-1305-07	0	750
TCGA-CJ-4894-01A-01R-1305-07	1	841
TCGA-CJ-4895-01A-01R-1305-07	1	1200	2.19101
TCGA-CJ-4897-01A-03R-1426-07	0	3341
TCGA-CJ-4899-01A-01R-1334-07	0	1528
TCGA-CJ-4900-01A-01R-1334-07	1	1714	3.0848
TCGA-CJ-4901-01A-01R-1426-07	0	1450
TCGA-CJ-4902-01A-01R-1426-07	0	1520
TCGA-CJ-4903-01A-01R-1426-07	0	1560	0.915332
TCGA-CJ-4904-01A-02R-1426-07	0	3302	1.03093
TCGA-CJ-4905-01A-02R-1426-07	0	1496
TCGA-CJ-4907-01A-01R-1426-07	0	1499	1.03093
TCGA-CJ-4908-01A-01R-1426-07	0	1531	0.610519
TCGA-CJ-4912-01A-01R-1426-07	0	1657
TCGA-CJ-4916-01A-01R-1426-07	0	1373
TCGA-CJ-4918-01A-01R-1426-07	1	93	3.0848
TCGA-CJ-4920-01A-01R-1426-07	1	139	1.16007
TCGA-CJ-5671-01A-11R-1541-07	0	3987
TCGA-CJ-5672-01A-11R-1541-07	1	2190
TCGA-CJ-5675-01A-11R-1541-07	0	3936
TCGA-CJ-5676-01A-11R-1541-07	0	4067
TCGA-CJ-5677-01A-11R-1541-07	1	782	1.64145
TCGA-CJ-5678-01A-11R-1541-07	1	574
TCGA-CJ-5679-01A-11R-1541-07	1	679
TCGA-CJ-5680-01A-11R-1541-07	1	768	1.58049
TCGA-CJ-5681-01A-11R-1541-07	1	552
TCGA-CJ-5682-01A-11R-1541-07	0	3736	1.03093
TCGA-CJ-5683-01A-11R-1541-07	0	1889
TCGA-CJ-5684-01A-11R-1541-07	0	2231
TCGA-CJ-5686-01A-11R-1672-07	0	2038
TCGA-CJ-5689-01A-11R-1541-07	1	1620
TCGA-CJ-6027-01A-11R-1672-07	1	3615
TCGA-CJ-6028-01A-11R-1672-07	1	1625	2.53525
TCGA-CJ-6030-01A-11R-1672-07	1	2299
TCGA-CJ-6031-01A-11R-1672-07	0	1906
TCGA-CJ-6032-01A-11R-1672-07	0	3639
TCGA-CJ-6033-01A-11R-1672-07	1	224	1.92473
TCGA-CW-5580-01A-01R-1672-07	1	1964
TCGA-CW-5581-01A-02R-1541-07	0	2799
TCGA-CW-5583-01A-02R-1541-07	0	2489
TCGA-CW-5584-01A-01R-1541-07	1	164
TCGA-CW-5585-01A-01R-1541-07	0	2609
TCGA-CW-5587-01A-01R-1541-07	0	2226
TCGA-CW-5588-01A-01R-1541-07	0	2017
TCGA-CW-5589-01A-01R-1541-07	0	2378
TCGA-CW-5590-01A-01R-1541-07	1	1075
TCGA-CW-5591-01A-01R-1541-07	0	2271
TCGA-CW-6087-01A-11R-1672-07	1	41
TCGA-CW-6088-01A-11R-1672-07	0	3222
TCGA-CW-6090-01A-11R-1672-07	0	2552
TCGA-CW-6093-01A-11R-1672-07	0	3146
TCGA-CW-6097-01A-11R-1672-07	1	571
TCGA-CZ-4853-01A-01R-1426-07	0	774
TCGA-CZ-4854-01A-01R-1305-07	1	1404
TCGA-CZ-4856-01A-02R-1426-07	0	18
TCGA-CZ-4857-01A-01R-1305-07	1	1432
TCGA-CZ-4858-01A-01R-1305-07	1	2105	1.64145
TCGA-CZ-4859-01A-02R-1426-07	0	1787
TCGA-CZ-4860-01A-01R-1305-07	1	206
TCGA-CZ-4861-01A-01R-1305-07	1	446	1.88619
TCGA-CZ-4862-01A-01R-1305-07	0	3271
TCGA-CZ-4863-01A-01R-1503-07	0	1928
TCGA-CZ-4864-01A-01R-1503-07	1	2830
TCGA-CZ-4865-01A-02R-1503-07	1	166	1.16007
TCGA-CZ-4866-01A-01R-1503-07	0	3267	0.854365
TCGA-CZ-5451-01A-01R-1503-07	0	1929
TCGA-CZ-5452-01A-01R-1503-07	0	1789	1.88619
TCGA-CZ-5453-01A-01R-1503-07	1	2419
TCGA-CZ-5454-01A-01R-1503-07	1	722	1.88619
TCGA-CZ-5455-01A-01R-1503-07	1	561
TCGA-CZ-5456-01A-01R-1503-07	0	2422
TCGA-CZ-5457-01A-01R-1503-07	0	2754
TCGA-CZ-5458-01A-01R-1503-07	0	2789
TCGA-CZ-5459-01A-01R-1503-07	0	1683	1.58049
TCGA-CZ-5460-01A-01R-1503-07	0	2873
TCGA-CZ-5461-01A-01R-1503-07	1	330
TCGA-CZ-5462-01A-01R-1503-07	1	311
TCGA-CZ-5463-01A-01R-1503-07	0	662
TCGA-CZ-5464-01A-01R-1503-07	0	2128
TCGA-CZ-5465-01A-01R-1503-07	1	2564
TCGA-CZ-5466-01A-01R-1503-07	0	685	1.88619
TCGA-CZ-5467-01A-01R-1503-07	1	73
TCGA-CZ-5468-01A-01R-1503-07	1	59	2.19101
TCGA-CZ-5469-01A-01R-1503-07	1	946
TCGA-CZ-5470-01A-01R-1503-07	0	386
TCGA-CZ-5982-01A-11R-1672-07	0	2439
TCGA-CZ-5984-01A-11R-1672-07	0	2067	0.915332
TCGA-CZ-5985-01A-11R-1672-07	0	1997
TCGA-CZ-5986-01A-11R-1672-07	0	373
TCGA-CZ-5987-01A-11R-1672-07	1	445	1.33664
TCGA-CZ-5988-01A-11R-1672-07	0	693
TCGA-CZ-5989-01A-11R-1672-07	0	1905
TCGA-DV-5565-01A-01R-1541-07	0	1329	0
TCGA-DV-5566-01A-01R-1541-07	0	1398	0.549553
TCGA-DV-5567-01A-01R-1541-07	0	2004	0
TCGA-DV-5568-01A-01R-1541-07	0	370
TCGA-DV-5569-01A-01R-1541-07	0	355
TCGA-DV-5573-01A-01R-1541-07	0	1130	0.610519
TCGA-DV-5574-01A-01R-1541-07	0	2016	0.610519
TCGA-DV-5575-01A-01R-1541-07	0	1729	0
TCGA-DV-5576-01A-01R-1541-07	1	727
TCGA-DV-A4VX-01A-11R-A266-07	1	1626	1.03093
TCGA-DV-A4VZ-01A-11R-A266-07	0	365	0
TCGA-DV-A4W0-01A-11R-A266-07	0	2470	0.304813
TCGA-DV-A4W0-05A-11R-A266-07	0	2470	0.304813
TCGA-EU-5904-01A-11R-1672-07	0	551
TCGA-EU-5905-01A-11R-1672-07	0	119	1.46488
TCGA-EU-5906-01A-11R-1672-07	0	206	0.610519
TCGA-EU-5907-01A-11R-1672-07	0	127	1.58049
TCGA-G6-A5PC-01A-11R-A33J-07	1	242
TCGA-G6-A8L6-01A-11R-A37O-07	1	313	1.64145
TCGA-G6-A8L7-01A-11R-A37O-07	0	2133
TCGA-G6-A8L8-01A-21R-A37O-07	1	1091	0.854365
TCGA-GK-A6C7-01A-11R-A33J-07	0	61
TCGA-MM-A563-01A-11R-A266-07	0	591
TCGA-MM-A564-01A-11R-A266-07	0	607
TCGA-MM-A84U-01A-11R-A37O-07	0	700
TCGA-MW-A4EC-01A-11R-A266-07	0	498
TCGA-T7-A92I-01A-11R-A37O-07	0	356

## Sheet: Figure 5
cancer	variable	partial.cor	p
BLCA	Purity	0.0103906	0.842321
BLCA	B Cell	0.0229355	0.663178
BLCA	CD8+ T Cell	-0.0490875	0.349041
BLCA	CD4+ T Cell	-0.0958753	0.0673055
BLCA	Macrophage	0.0307957	0.557558
BLCA	Neutrophil	-0.117725	0.0248943
BLCA	Dendritic Cell	-0.0422374	0.421088
KIRC	Purity	-0.279961	9.11885e-10
KIRC	B Cell	0.277278	1.51104e-09
KIRC	CD8+ T Cell	0.225655	1.835e-06
KIRC	CD4+ T Cell	0.437514	6.23936e-23
KIRC	Macrophage	0.459497	8.75947e-25
KIRC	Neutrophil	0.502236	1.21956e-30
KIRC	Dendritic Cell	0.518024	1.323e-32
PAAD	Purity	-0.141655	0.0637971
PAAD	B Cell	0.152382	0.0466266
PAAD	CD8+ T Cell	0.137555	0.0727948
PAAD	CD4+ T Cell	0.396752	9.27816e-08
PAAD	Macrophage	0.393433	1.01887e-07
PAAD	Neutrophil	0.413298	1.93005e-08
PAAD	Dendritic Cell	0.395436	8.6571e-08

## Sheet: Figure 6A
B Cell						CD8+ T cell						CD4+ T cell						Macrophages						NK T cells						Mesenchymal stem cells						Regulatory T cells						Type1-T helper cells							Type2-T helper cells
Sample	Expression (1=high)	Expression	Time (months)	Event		Sample	Expression (1=high)	Expression	Time (months)	Event		Sample	Expression (1=high)	Expression	Time (months)	Event		Sample	Expression (1=high)	Expression	Time (months)	Event		Sample	Expression (1=high)	Expression	Time (months)	Event		Sample	Expression (1=high)	Expression	Time (months)	Event		Sample	Expression (1=high)	Expression	Time (months)	Event		Sample	Expression (1=high)	Expression	Time (months)	Event			Sample
1	1	500	39.7	1		1	0	355	12.0667	0		1	0	252	37.3333	0		1	1	241	12.8333	0		1	0	105	62.8667	0		1	0	461	4.56667	1		1	1	355	12.0667	0		1	0	461	4.56667	1			1
2	0	408	49.7	0		2	0	252	37.3333	0		2	0	329	47.8667	0		2	1	355	12.0667	0		2	1	461	4.56667	1		2	1	583	28.7	0		2	0	252	37.3333	0		2	1	583	28.7	0			2
3	1	482	37.6667	0		3	0	329	47.8667	0		3	1	500	39.7	1		3	1	252	37.3333	0		3	1	583	28.7	0		3	0	388	11.3333	0		3	1	500	39.7	1		3	1	2116	29.5	1			3
4	0	237	50.2667	0		4	1	500	39.7	1		4	0	160	24.5	1		4	1	329	47.8667	0		4	1	683	15.6	0		4	1	2116	29.5	1		4	0	160	24.5	1		4	0	32	119.433	0			4
5	1	799	36.8667	0		5	0	160	24.5	1		5	0	237	50.2667	0		5	1	323	0.533333	0		5	1	569	0	0		5	0	319	38.1	0		5	1	466	49.7667	0		5	0	24	40.5667	0			5
6	0	449	39.5333	0		6	0	408	49.7	0		6	0	449	39.5333	0		6	1	500	39.7	1		6	1	388	11.3333	0		6	1	487	3.36667	1		6	1	482	37.6667	0		6	0	487	3.36667	1			6
7	1	592	37.9	0		7	1	482	37.6667	0		7	0	275	39	1		7	0	160	24.5	1		7	1	2116	29.5	1		7	0	139	28.8667	1		7	0	237	50.2667	0		7	0	139	28.8667	1			7
8	0	20	46.1667	0		8	0	237	50.2667	0		8	1	592	37.9	0		8	1	466	49.7667	0		8	1	697	79.7333	0		8	0	451	1.4	1		8	1	345	49.2667	0		8	0	451	1.4	1			8
9	0	105	62.8667	0		9	1	799	36.8667	0		9	0	20	46.1667	0		9	1	408	49.7	0		9	1	807	84.3667	0		9	1	473	66	1		9	1	799	36.8667	0		9	0	498	44.5667	1			9
10	0	441	31.5	0		10	0	449	39.5333	0		10	0	389	54.1333	0		10	1	482	37.6667	0		10	0	284	4.63333	1		10	0	193	41	1		10	0	275	39	1		10	0	193	41	1			10
11	1	461	4.56667	1		11	0	275	39	1		11	0	105	62.8667	0		11	0	237	50.2667	0		11	0	139	28.8667	1		11	0	256	45.9333	1		11	1	592	37.9	0		11	0	263	7.4	1			11
12	1	1068	53.6667	1		12	1	592	37.9	0		12	0	441	31.5	0		12	1	345	49.2667	0		12	1	1279	19.2667	1		12	1	1739	57.4667	1		12	0	20	46.1667	0		12	0	54	52.8	1			12
13	1	1053	30.3333	0		13	0	389	54.1333	0		13	1	461	4.56667	1		13	1	799	36.8667	0		13	1	355	7.93333	1		13	0	331	11.4	1		13	1	389	54.1333	0		13	1	710	30.9	1			13
14	0	243	18.7	1		14	1	453	49.5	0		14	1	1068	53.6667	1		14	1	449	39.5333	0		14	0	154	2.16667	1		14	0	263	7.4	1		14	1	453	49.5	0		14	0	344	19.5667	1			14
15	0	345	89.6	0		15	0	441	31.5	0		15	1	1053	30.3333	0		15	1	275	39	1		15	0	106	20	1		15	0	344	19.5667	1		15	0	105	62.8667	0		15	1	525	131.467	0			15
16	1	562	43.5667	0		16	1	461	4.56667	1		16	0	243	18.7	1		16	1	592	37.9	0		16	1	308	58.5	0		16	1	520	72.4	0		16	1	441	31.5	0		16	1	520	72.4	0			16
17	0	423	83.4667	0		17	1	1068	53.6667	1		17	0	345	89.6	0		17	0	20	46.1667	0		17	1	498	44.5667	1		17	0	132	90.7333	0		17	0	243	18.7	1		17	1	569	23.6333	1			17
18	0	318	10.6333	0		18	1	456	46.1667	0		18	1	562	43.5667	0		18	1	389	54.1333	0		18	1	363	59.2667	0		18	0	189	21.5	1		18	1	345	89.6	0		18	1	690	6.06667	0			18
19	0	279	75.6667	0		19	1	1053	30.3333	0		19	0	423	83.4667	0		19	1	453	49.5	0		19	1	675	15.9333	1		19	0	283	11.4667	1		19	1	562	43.5667	0		19	0	273	31.0667	0			19
20	1	549	75.8	0		20	0	243	18.7	1		20	0	318	10.6333	0		20	0	105	62.8667	0		20	0	212	47.2333	1		20	1	690	6.06667	0		20	1	423	83.4667	0		20	0	353	120.5	1			20
21	0	343	24.5	0		21	0	345	89.6	0		21	0	158	29.1	0		21	1	441	31.5	0		21	0	297	0.6	1		21	0	379	10.9667	1		21	0	238	51.9667	0		21	0	433	70.1667	1			21
22	1	587	43.8	0		22	1	562	43.5667	0		22	0	279	75.6667	0		22	1	461	4.56667	1		22	1	886	33.9667	1		22	0	363	36.5667	1		22	0	158	29.1	0		22	0	243	31.5333	1			22
23	1	1225	21	0		23	0	423	83.4667	0		23	1	549	75.8	0		23	1	1068	53.6667	1		23	0	193	41	1		23	1	594	6.43333	0		23	0	279	75.6667	0		23	0	452	8.06667	1			23
24	0	361	19.1333	0		24	0	238	51.9667	0		24	1	1225	21	0		24	1	456	46.1667	0		24	1	620	37.0333	1		24	0	142	37.7333	0		24	1	549	75.8	0		24	0	281	71.1	0			24
25	1	2116	29.5	1		25	0	318	10.6333	0		25	0	201	18.9	0		25	1	1053	30.3333	0		25	0	199	10.2333	1		25	0	204	14.3667	1		25	1	343	24.5	0									25
26	0	32	119.433	0		26	0	158	29.1	0		26	0	361	19.1333	0		26	1	243	18.7	1		26	1	352	79.5333	1		26	0	252	106.833	0		26	1	289	54.0333	0									26
27	0	165	110.933	0		27	0	279	75.6667	0		27	1	583	28.7	0		27	1	345	89.6	0		27	0	186	41.2667	1		27	1	754	132.9	0		27	1	587	43.8	0									27
28	0	85	113.633	0		28	1	549	75.8	0		28	1	683	20.5667	0		28	1	562	43.5667	0		28	0	256	45.9333	1		28	1	1021	18.4	1		28	1	1225	21	0									28
29	0	38	95.5	0		29	0	343	24.5	0		29	1	683	15.6	0		29	1	423	83.4667	0		29	1	343	54.6333	1		29	0	250	7.46667	1		29	1	361	19.1333	0									29
30	0	11	47.4333	0		30	1	1225	21	0		30	0	253	10.7667	0		30	0	238	51.9667	0		30	0	234	6.8	1		30	0	433	70.1667	1		30	0	165	66.4333	0									30
31	1	807	84.3667	0		31	0	201	18.9	0		31	1	2116	29.5	1		31	1	318	10.6333	0		31	1	1739	57.4667	1		31	0	464	1.96667	1		31	1	683	20.5667	0									31
32	0	132	22.7667	1		32	0	361	19.1333	0		32	0	32	119.433	0		32	1	279	75.6667	0		32	0	221	10.6667	1		32	0	243	31.5333	1		32	1	592	33.9333	0									32
33	0	319	38.1	0		33	1	583	28.7	0		33	0	135	124.267	0		33	1	549	75.8	0		33	1	361	10.4333	1		33	0	452	8.06667	1		33	1	672	111.433	0									33
34	0	59	12.3	0		34	1	683	20.5667	0		34	0	165	110.933	0		34	1	289	54.0333	0		34	0	193	66.2	1		34	0	281	71.1	0		34	0	32	119.433	0									34
35	1	487	3.36667	1		35	1	683	15.6	0		35	0	255	74.7	1		35	1	587	43.8	0		35	1	752	26.4333	1		35	0	93	36.3667	1		35	0	85	113.633	0									35
36	1	999	1.43333	1		36	0	433	0.1	0		36	0	85	113.633	0		36	1	462	56.5333	1		36	0	179	43.9	1		36	0	279	11.8667	0		36	0	38	95.5	0									36
37	0	284	4.63333	1		37	1	569	0	0		37	0	262	69.5667	0		37	1	1225	21	0		37	1	762	12.0667	1								37	0	11	47.4333	0									37
38	0	265	2.56667	1		38	0	253	10.7667	0		38	0	187	111.033	0		38	0	201	18.9	0		38	0	263	7.4	1								38	0	24	40.5667	0									38
39	1	759	3.53333	1		39	0	284	0	0		39	0	38	95.5	0		39	1	361	19.1333	0		39	0	291	25.6667	1								39	0	121	59.3	0									39
40	1	1279	19.2667	1		40	1	2116	29.5	1		40	0	11	47.4333	0		40	1	583	28.7	0		40	1	375	2.26667	1								40	1	569	29.1333	0									40
41	1	451	1.4	1		41	0	165	110.933	0		41	1	697	79.7333	0		41	0	165	66.4333	0		41	0	54	52.8	1								41	1	319	38.1	0									41
42	1	1234	3.66667	1		42	0	262	69.5667	0		42	0	24	40.5667	0		42	1	683	20.5667	0		42	0	138	63.7667	1								42	0	190	38.9333	0									42
43	1	473	66	1		43	0	187	111.033	0		43	0	202	95.6	0		43	1	592	33.9333	0		43	0	189	92.1333	1								43	0	276	83.6	0									43
44	0	355	7.93333	1		44	1	697	79.7333	0		44	1	807	84.3667	0		44	1	683	15.6	0		44	1	710	30.9	1								44	0	49	41.2667	0									44
45	0	308	58.5	0		45	0	121	59.3	0		45	1	569	29.1333	0		45	1	520	0.1	0		45	1	707	59.4	0								45	1	367	1.43333	0									45
46	1	498	44.5667	1		46	0	202	95.6	0		46	0	132	22.7667	1		46	1	569	0	0		46	1	434	57.7667	0								46	1	487	3.36667	1									46
47	0	239	6.73333	1		47	1	807	84.3667	0		47	0	319	38.1	0		47	1	388	11.3333	0		47	0	202	59.6667	0								47	1	999	1.43333	1									47
48	1	511	3.3	1		48	1	569	29.1333	0		48	0	190	38.9333	0		48	1	284	0	0		48	1	520	72.4	0								48	0	265	2.56667	1									48
49	0	363	59.2667	0		49	0	132	22.7667	1		49	0	276	83.6	0		49	1	2116	29.5	1		49	0	56	74.8667	0								49	1	451	1.4	1									49
50	0	297	0.6	1		50	0	190	38.9333	0		50	0	222	73.9	0		50	0	32	119.433	0		50	0	236	124.8	0								50	1	1234	3.66667	1									50
51	1	870	52.9333	1		51	0	276	83.6	0		51	1	487	3.36667	1		51	0	135	124.267	0		51	1	538	0.533333	0								51	1	355	7.93333	1									51
52	1	931	45.7	1		52	0	222	73.9	0		52	1	999	1.43333	1		52	0	165	110.933	0		52	1	1342	5	0								52	1	297	0.6	1
53	1	886	33.9667	1		53	1	999	1.43333	1		53	0	284	4.63333	1		53	1	255	74.7	1		53	1	344	17.6	0								53	1	292	17	1
54	0	292	17	1		54	0	284	4.63333	1		54	0	265	2.56667	1		54	0	85	113.633	0		54	1	300	16.5	0								54	1	308	15.1333	1
55	1	837	29.5	1		55	0	265	2.56667	1		55	1	759	3.53333	1		55	1	262	69.5667	0		55	0	200	33.0667	1								55	0	18	69.6667	1
56	0	18	69.6667	1		56	1	759	3.53333	1		56	1	1279	19.2667	1		56	0	187	111.033	0		56	0	172	101.233	0								56	0	193	66.2	1
57	0	186	41.2667	1		57	0	139	28.8667	1		57	1	451	1.4	1		57	0	38	95.5	0		57	0	193	54.1667	1								57	1	350	40	1
58	1	475	27.8	1		58	1	1279	19.2667	1		58	1	1234	3.66667	1		58	1	697	79.7333	0		58	0	283	3.63333	1								58	1	416	2.3	1
59	1	1739	57.4667	1		59	1	451	1.4	1		59	1	473	66	1		59	0	24	40.5667	0		59	0	189	21.5	1								59	0	147	37.3667	1
60	0	361	10.4333	1		60	1	1234	3.66667	1		60	0	355	7.93333	1		60	0	121	59.3	0		60	1	316	75.2	1								60	1	592	21.2333	1
61	0	350	40	1		61	1	473	66	1		61	1	729	6.06667	1		61	0	202	95.6	0		61	1	303	32.3333	0								61	1	375	2.26667	1
62	1	752	26.4333	1		62	0	355	7.93333	1		62	0	154	2.16667	1		62	1	807	84.3667	0		62	0	283	11.4667	1								62	1	349	22.1667	0
63	0	147	37.3667	1		63	1	729	6.06667	1		63	1	498	44.5667	1		63	0	132	22.7667	1		63	0	220	31.7667	1								63	0	68	16.1667	1
64	1	592	21.2333	1		64	0	154	2.16667	1		64	0	239	6.73333	1		64	1	319	38.1	0		64	0	227	73.6	0								64	0	202	91.7333	1
65	0	179	43.9	1		65	0	106	20	1		65	1	511	3.3	1		65	0	190	38.9333	0		65	1	690	6.06667	0								65	1	707	59.4	0
66	0	331	11.4	1		66	0	308	58.5	0		66	0	363	59.2667	0		66	1	276	83.6	0		66	0	175	13.3333	0								66	1	429	39.1667	0
67	1	762	12.0667	1		67	1	498	44.5667	1		67	1	675	15.9333	1		67	0	49	41.2667	0		67	0	248	13.7	0								67	0	253	53.4667	0
68	1	507	34.8333	1		68	0	239	6.73333	1		68	1	870	52.9333	1		68	1	367	1.43333	0		68	1	477	72.4	0								68	1	423	38.9667	0
69	0	263	7.4	1		69	1	511	3.3	1		69	1	931	45.7	1		69	1	487	3.36667	1		69	1	419	49.5667	0								69	0	192	43	0
70	1	473	18.7667	1		70	0	363	59.2667	0		70	0	292	17	1		70	1	999	1.43333	1		70	1	355	15.1333	0								70	0	268	114.367	0
71	1	617	15.3	1		71	1	675	15.9333	1		71	0	308	15.1333	1		71	1	284	4.63333	1		71	1	363	36.5667	1								71	1	391	121.033	0
72	0	263	11.1	1		72	0	212	47.2333	1		72	1	585	55.2333	1		72	1	265	2.56667	1		72	1	921	31.7333	1								72	1	360	128.033	0
73	0	375	2.26667	1		73	0	146	5.6	1		73	0	199	10.2333	1		73	1	759	3.53333	1		73	1	644	16.7	0								73	0	225	82.0333	0
74	0	54	52.8	1		74	1	870	52.9333	1		74	0	352	79.5333	1		74	1	1279	19.2667	1		74	0	178	39.2333	0								74	0	132	90.7333	0
75	0	189	92.1333	1		75	1	931	45.7	1		75	0	18	69.6667	1		75	1	451	1.4	1		75	1	461	36.4	1								75	0	97	33.0667	0
76	1	781	53.2667	1		76	1	886	33.9667	1		76	0	186	41.2667	1		76	1	1234	3.66667	1		76	0	219	29.2667	1								76	1	378	36.4	0
77	1	710	30.9	1		77	0	292	17	1		77	0	256	45.9333	1		77	1	473	66	1		77	1	594	6.43333	0								77	1	465	1.7	1
78	1	707	59.4	0		78	0	193	41	1		78	1	475	27.8	1		78	1	355	7.93333	1		78	1	320	80.4	0								78	1	631	31.7333	0
79	0	344	19.5667	1		79	1	620	37.0333	1		79	0	343	54.6333	1		79	1	729	6.06667	1		79	0	273	31.0667	0								79	1	1070	32.1	0
80	0	429	39.1667	0		80	0	308	15.1333	1		80	0	350	40	1		80	1	498	44.5667	1		80	0	283	63.7333	1								80	1	909	25.1667	0
81	0	56	53.6	0		81	1	585	55.2333	1		81	1	752	26.4333	1		81	1	239	6.73333	1		81	1	299	75.4333	0								81	1	470	33.4333	1
82	0	434	57.7667	0		82	1	837	29.5	1		82	1	524	29.4333	1		82	1	511	3.3	1		82	1	451	43.0333	0								82	1	337	16.9	0
83	1	525	131.467	0		83	0	199	10.2333	1		83	0	416	2.3	1		83	1	675	15.9333	1		83	0	142	37.7333	0								83	1	388	12.1667	0
84	1	632	87.6667	0		84	0	352	79.5333	1		84	0	147	37.3667	1		84	1	870	52.9333	1		84	1	324	32.2333	0								84	0	25	5.16667	0
85	0	391	121.033	0		85	0	186	41.2667	1		85	1	592	21.2333	1		85	1	931	45.7	1		85	1	445	33.9333	0								85	1	538	0.533333	0
86	0	360	128.033	0		86	1	475	27.8	1		86	0	331	11.4	1		86	1	886	33.9667	1		86	1	362	20.1	0								86	0	137	5.53333	0
87	0	225	82.0333	0		87	1	1739	57.4667	1		87	1	762	12.0667	1		87	1	292	17	1		87	1	426	45.1667	0								87	0	123	0.366667	0
88	0	260	106.833	0		88	0	361	10.4333	1		88	1	507	34.8333	1		88	1	620	37.0333	1		88	1	533	31.7	0								88	0	55	17.0333	0
89	0	236	124.8	0		89	0	193	66.2	1		89	1	473	18.7667	1		89	1	308	15.1333	1		89	0	204	14.3667	1								89	0	170	43.3	0
90	1	764	132.467	0		90	0	350	40	1		90	1	617	15.3	1		90	1	585	55.2333	1		90	0	252	106.833	0								90	0	160	46	0
91	0	97	33.0667	0		91	1	752	26.4333	1		91	0	375	2.26667	1		91	1	837	29.5	1		91	1	653	85.1333	0								91	0	52	17.4333	0
92	0	378	36.4	0		92	1	524	29.4333	1		92	0	349	22.1667	0		92	1	352	79.5333	1		92	1	943	75.3	0								92	0	266	25.9	0
93	1	465	1.7	1		93	0	416	2.3	1		93	0	189	92.1333	1		93	0	186	41.2667	1		93	0	140	65.1667	0								93	1	347	26.2667	0
94	0	352	32.4	0		94	0	147	37.3667	1		94	1	781	53.2667	1		94	1	256	45.9333	1		94	0	201	72.8667	0								94	1	284	24.0667	0
95	0	436	21.6	0		95	0	187	71.5	1		95	1	710	30.9	1		95	1	475	27.8	1		95	1	542	62.7667	0								95	1	982	0.866667	0
96	1	631	31.7333	0		96	1	592	21.2333	1		96	1	707	59.4	0		96	1	343	54.6333	1		96	1	503	27.3	1								96	0	228	24.5667	0
97	1	909	25.1667	0		97	0	179	43.9	1		97	0	344	19.5667	1		97	0	234	6.8	1		97	1	353	4.63333	1								97	0	145	16.8333	0
98	1	470	33.4333	1		98	0	331	11.4	1		98	0	429	39.1667	0		98	1	1739	57.4667	1		98	1	754	132.9	0								98	0	253	6.46667	0
99	1	904	21.8667	0		99	1	762	12.0667	1		99	0	253	53.4667	0		99	1	361	10.4333	1		99	1	405	135.567	0								99	1	390	14.5	0
100	0	25	5.16667	0		100	1	507	34.8333	1		100	0	65	42.4667	0		100	1	350	40	1		100	0	103	22.6333	1								100	0	194	30.3	0
101	1	538	0.533333	0		101	0	291	25.6667	1		101	0	225	51.7333	0		101	1	752	26.4333	1		101	1	353	120.5	1								101	1	744	17.3	0
102	1	569	23.6333	1		102	1	473	18.7667	1		102	0	423	38.9667	0		102	1	524	29.4333	1		102	0	250	7.46667	1								102	1	1342	5	0
103	0	55	17.0333	0		103	1	617	15.3	1		103	0	179	49.5	0		103	1	416	2.3	1		103	1	572	85.0667	0								103	1	354	102.467	0
104	1	581	50.6667	0		104	0	263	11.1	1		104	0	292	47.0333	0		104	1	592	21.2333	1		104	1	577	47.7333	1								104	1	480	94.6333	0
105	0	52	17.4333	0		105	0	332	8.16667	1		105	1	525	131.467	0		105	0	179	43.9	1		105	1	433	70.1667	1								105	0	200	33.0667	1
106	0	347	26.2667	0		106	0	375	2.26667	1		106	1	632	87.6667	0		106	1	331	11.4	1		106	0	182	6.86667	1								106	1	319	62.6333	0
107	1	485	50.8333	0		107	0	349	22.1667	0		107	0	391	121.033	0		107	1	762	12.0667	1		107	1	758	59.6333	0								107	1	490	65.1667	0
108	1	525	40.6	0		108	0	189	92.1333	1		108	0	360	128.033	0		108	1	507	34.8333	1		108	1	579	80.7333	0								108	0	193	54.1667	1
109	0	284	24.0667	0		109	1	781	53.2667	1		109	0	225	82.0333	0		109	1	263	7.4	1		109	0	201	56.1	0								109	0	206	28.1667	1
110	1	1009	1.2	0		110	1	710	30.9	1		110	0	56	74.8667	0		110	1	291	25.6667	1		110	1	345	95.7667	0								110	1	291	15.8333	1
111	1	990	27.4	0		111	1	707	59.4	0		111	0	298	151.233	0		111	1	473	18.7667	1		111	0	237	2.43333	1								111	1	297	95.3	0
112	1	982	0.866667	0		112	0	344	19.5667	1		112	0	260	106.833	0		112	1	617	15.3	1		112	1	464	1.96667	1								112	0	126	18.7333	1
113	0	145	16.8333	0		113	0	300	66.9667	0		113	1	764	132.467	0		113	1	263	11.1	1		113	0	243	31.5333	1								113	0	128	45.5667	0
114	1	2208	0.533333	0		114	0	429	39.1667	0		114	0	128	81	0		114	1	375	2.26667	1		114	1	499	14.8333	1								114	1	283	11.4667	1
115	1	983	27.6667	0		115	0	253	53.4667	0		115	0	173	132.967	0		115	1	349	22.1667	0		115	0	188	44.3	0								115	1	366	12.5	1
116	0	194	30.3	0		116	0	225	51.7333	0		116	0	132	90.7333	0		116	0	189	92.1333	1		116	1	361	12.3333	0								116	1	438	12.4667	0
117	1	1484	1.76667	0		117	0	179	49.5	0		117	0	192	127.8	0		117	0	202	91.7333	1		117	1	317	54.2	1								117	0	175	13.3333	0
118	1	1342	5	0		118	0	292	47.0333	0		118	0	97	33.0667	0		118	1	781	53.2667	1		118	0	45	12.1667	0								118	1	379	10.9667	1
119	1	562	91.5333	0		119	0	434	57.7667	0		119	0	378	36.4	0		119	1	710	30.9	1		119	0	228	4.23333	0								119	0	264	61.4333	0
120	0	354	102.467	0		120	1	525	131.467	0		120	1	465	1.7	1		120	1	707	59.4	0		120	1	452	8.06667	1								120	1	860	16	1
121	1	480	94.6333	0		121	0	138	71.6667	0		121	0	352	32.4	0		121	1	344	19.5667	1		121	1	483	10.4333	1								121	0	87	37.7667	1
122	0	200	33.0667	1		122	1	632	87.6667	0		122	0	436	21.6	0		122	1	429	39.1667	0		122	0	281	71.1	0								122	1	477	7.03333	0
123	1	544	90.6	0		123	0	391	121.033	0		123	1	631	31.7333	0		123	1	253	53.4667	0		123	0	93	36.3667	1								123	1	530	88.6667	0
124	1	1554	63.1	0		124	0	225	82.0333	0		124	1	1070	32.1	0		124	0	56	53.6	0		124	0	221	2.03333	0								124	0	214	62.0667	0
125	0	319	62.6333	0		125	0	56	74.8667	0		125	1	909	25.1667	0		125	0	225	51.7333	0		125	0	155	20.2333	0								125	0	258	62.3667	0
126	1	490	65.1667	0		126	0	298	151.233	0		126	1	470	33.4333	1		126	1	423	38.9667	0		126	1	884	23.3333	0								126	0	242	6.83333	0
127	0	422	98.8	0		127	0	260	106.833	0		127	1	904	21.8667	0		127	0	179	49.5	0														127	1	639	14.4333	0
128	1	499	62.9333	0		128	1	764	132.467	0		128	0	337	16.9	0		128	1	292	47.0333	0														128	1	695	50.0667	0
129	1	653	81.8	1		129	0	128	81	0		129	0	388	12.1667	0		129	1	434	57.7667	0														129	1	374	46.1333	0
130	0	189	21.5	1		130	0	173	132.967	0		130	0	25	5.16667	0		130	1	525	131.467	0														130	0	213	47.7667	0
131	0	291	15.8333	1		131	0	132	90.7333	0		131	0	142	0.866667	0		131	1	245	16	1														131	0	131	54.4	0
132	0	297	95.3	0		132	0	178	92.7333	0		132	1	538	0.533333	0		132	0	185	86.9667	0														132	1	414	33.8	0
133	0	126	18.7333	1		133	0	192	127.8	0		133	1	569	23.6333	1		133	1	632	87.6667	0														133	1	616	47.1	0
134	0	281	63.7333	1		134	0	97	33.0667	0		134	0	55	17.0333	0		134	1	391	121.033	0														134	1	921	31.7333	1
135	1	849	49.7667	1		135	0	378	36.4	0		135	1	581	50.6667	0		135	1	360	128.033	0														135	1	780	26.1667	0
136	0	438	12.4667	0		136	1	465	1.7	1		136	0	170	43.3	0		136	0	202	59.6667	0														136	0	135	43.6	0
137	1	690	6.06667	0		137	0	436	21.6	0		137	0	160	46	0		137	0	225	82.0333	0														137	0	150	45.7	0
138	0	175	13.3333	0		138	1	631	31.7333	0		138	0	52	17.4333	0		138	1	520	72.4	0														138	0	225	42.2	0
139	1	1060	5.4	1		139	1	1070	32.1	0		139	0	266	25.9	0		139	1	298	151.233	0														139	0	186	37.5333	0
140	0	264	61.4333	0		140	1	909	25.1667	0		140	1	485	50.8333	0		140	1	260	106.833	0														140	0	255	38	0
141	0	405	57.7	0		141	1	470	33.4333	1		141	0	284	24.0667	0		141	0	236	124.8	0														141	0	267	35.7	0
142	1	860	16	1		142	1	904	21.8667	0		142	1	1009	1.2	0		142	1	764	132.467	0														142	1	283	63.7333	1
143	0	407	37.0333	1		143	0	337	16.9	0		143	1	990	27.4	0		143	0	173	132.967	0														143	1	299	75.4333	0
144	0	396	36.9	0		144	0	388	12.1667	0		144	1	982	0.866667	0		144	0	192	127.8	0														144	0	101	13.5333	0
145	1	1901	11.1333	1		145	0	25	5.16667	0		145	1	503	50.8333	0		145	0	97	33.0667	0														145	1	541	27.4	1
146	1	540	48.6333	0		146	0	290	4.7	0		146	0	253	6.46667	0		146	1	465	1.7	1														146	0	176	33.7	0
147	1	530	88.6667	0		147	1	569	23.6333	1		147	1	2208	0.533333	0		147	1	352	32.4	0														147	0	179	13.6	0
148	1	477	72.4	0		148	0	55	17.0333	0		148	0	450	34.8667	0		148	1	436	21.6	0														148	1	362	20.1	0
149	1	503	59.5	0		149	1	581	50.6667	0		149	0	390	14.5	0		149	1	631	31.7333	0														149	1	370	35.4333	0
150	1	688	61.1333	0		150	0	160	46	0		150	1	983	27.6667	0		150	1	1070	32.1	0														150	1	497	59.7667	0
151	0	242	6.83333	0		151	1	485	50.8333	0		151	0	194	30.3	0		151	1	909	25.1667	0														151	0	201	72.8667	0
152	0	419	49.5667	0		152	1	525	40.6	0		152	1	744	17.3	0		152	1	470	33.4333	1														152	1	437	58.6333	0
153	0	374	46.1333	0		153	0	284	24.0667	0		153	1	1484	1.76667	0		153	1	904	21.8667	0														153	0	206	115.033	0
154	0	355	15.1333	0		154	1	1009	1.2	0		154	0	360	8.53333	0		154	1	337	16.9	0														154	1	503	27.3	1
155	0	363	36.5667	1		155	1	990	27.4	0		155	1	498	14.3667	0		155	1	388	12.1667	0														155	1	366	50.9333	0
156	1	616	47.1	0		156	1	982	0.866667	0		156	0	155	112.567	0		156	0	25	5.16667	0														156	1	578	57.1333	1
157	1	780	26.1667	0		157	0	228	24.5667	0		157	0	184	86.7	1		157	1	538	0.533333	0														157	1	397	51.9667	0
158	1	737	3.93333	0		158	0	253	6.46667	0		158	0	298	96.0333	0		158	1	290	4.7	0														158	0	211	25.6	1
159	1	644	16.7	0		159	0	431	49.2	0		159	1	562	91.5333	0		159	0	137	5.53333	0														159	1	413	67.9333	0
160	0	135	43.6	0		160	1	2208	0.533333	0		160	0	354	102.467	0		160	0	123	0.366667	0														160	1	357	54.1667	1
161	0	150	45.7	0		161	0	450	34.8667	0		161	1	480	94.6333	0		161	1	569	23.6333	1														161	0	170	121.3	0
162	1	764	31.0667	0		162	0	390	14.5	0		162	0	200	33.0667	1		162	0	55	17.0333	0														162	1	293	65.4667	1
163	0	186	37.5333	0		163	1	983	27.6667	0		163	0	172	101.233	0		163	1	581	50.6667	0														163	0	150	93.3	0
164	1	461	36.4	1		164	0	194	30.3	0		164	0	161	0.433333	0		164	0	170	43.3	0														164	0	110	86.9667	0
165	1	594	6.43333	0		165	1	744	17.3	0		165	1	544	90.6	0		165	0	160	46	0														165	0	122	75.7	0
166	0	202	2.06667	1		166	1	1484	1.76667	0		166	0	381	23.3667	1		166	1	266	25.9	0														166	0	247	107.4	0
167	0	273	31.0667	0		167	0	360	8.53333	0		167	0	381	78.1	1		167	1	347	26.2667	0														167	0	209	25.8	0
168	0	283	63.7333	1		168	1	1342	5	0		168	1	1554	63.1	0		168	1	485	50.8333	0														168	0	55	59.5667	0
169	0	299	75.4333	0		169	0	344	17.6	0		169	0	319	62.6333	0		169	1	525	40.6	0														169	0	182	6.86667	1
170	1	645	38.8333	0		170	1	498	14.3667	0		170	1	490	65.1667	0		170	1	284	24.0667	0														170	1	729	14.8667	1
171	1	451	43.0333	0		171	0	155	112.567	0		171	0	422	98.8	0		171	1	1009	1.2	0														171	0	267	108.9	0
172	1	541	27.4	1		172	0	298	96.0333	0		172	0	206	28.1667	1		172	1	990	27.4	0														172	0	186	64.3	0
173	0	324	32.2333	0		173	1	562	91.5333	0		173	1	499	62.9333	0		173	1	982	0.866667	0														173	0	105	80.6333	1
174	0	362	20.1	0		174	0	354	102.467	0		174	0	198	37.7667	0		174	0	228	24.5667	0														174	1	487	24.0667	1
175	0	370	35.4333	0		175	1	480	94.6333	0		175	0	291	15.8333	1		175	1	503	50.8333	0														175	1	553	18.7	1
176	1	533	31.7	0		176	0	200	33.0667	1		176	0	297	95.3	0		176	0	145	16.8333	0														176	1	579	80.7333	0
177	0	430	47.2	0		177	0	172	101.233	0		177	0	126	18.7333	1		177	1	253	6.46667	0														177	1	291	92.9667	0
178	1	519	64.1333	0		178	0	161	0.433333	0		178	0	281	63.7333	1		178	1	431	49.2	0														178	0	201	56.1	0
179	1	1676	74.2333	1		179	1	544	90.6	0		179	0	319	50.5333	0		179	1	2208	0.533333	0														179	1	345	95.7667	0
180	0	437	116	0		180	0	381	23.3667	1		180	1	849	49.7667	1		180	1	450	34.8667	0														180	1	422	11	1
181	1	789	55.3667	1		181	0	381	78.1	1		181	0	366	12.5	1		181	1	390	14.5	0														181	1	286	10.3667	1
182	1	653	85.1333	0		182	1	1554	63.1	0		182	0	227	73.6	0		182	1	983	27.6667	0														182	0	184	22.0667	0
183	1	943	75.3	0		183	0	319	62.6333	0		183	0	120	79.0667	0		183	0	194	30.3	0														183	0	146	85.4667	1
184	0	140	65.1667	0		184	1	490	65.1667	0		184	0	307	44.7667	1		184	1	744	17.3	0														184	1	464	1.96667	1
185	1	677	67.1333	0		185	0	422	98.8	0		185	0	125	42.3333	1		185	1	1484	1.76667	0														185	1	435	68.9	0
186	1	542	62.7667	0		186	0	283	3.63333	1		186	1	1060	5.4	1		186	1	1342	5	0														186	1	546	66.5667	0
187	0	437	58.6333	0		187	1	499	62.9333	0		187	0	264	61.4333	0		187	1	344	17.6	0														187	0	177	12.4333	0
188	1	652	31.0667	1		188	1	653	81.8	1		188	0	405	57.7	0		188	1	300	16.5	0														188	1	499	14.8333	1
189	1	687	52.2333	1		189	0	198	37.7667	0		189	0	389	69.3333	0		189	1	498	14.3667	0														189	0	28	63.5	0
190	1	486	64.8667	0		190	0	291	15.8333	1		190	0	378	11.8	0		190	0	155	112.567	0														190	1	292	11.8333	0
191	1	871	117.3	0		191	0	363	0.0666667	1		191	1	860	16	1		191	0	184	86.7	1														191	0	280	57.6333	0
192	1	501	28.0333	1		192	0	297	95.3	0		192	0	407	37.0333	1		192	1	298	96.0333	0														192	1	317	54.2	1
193	1	550	40	1		193	0	126	18.7333	1		193	0	187	20.6667	0		193	1	562	91.5333	0														193	0	215	82.3333	0
194	1	578	57.1333	1		194	0	281	63.7333	1		194	0	396	36.9	0		194	1	354	102.467	0														194	0	189	18.3667	0
195	1	715	48.3333	0		195	0	319	50.5333	0		195	1	1901	11.1333	1		195	1	480	94.6333	0														195	1	422	3.96667	0
196	0	397	51.9667	0		196	1	849	49.7667	1		196	0	87	37.7667	1		196	0	200	33.0667	1														196	1	287	6.86667	0
197	1	472	55.2333	0		197	0	128	45.5667	0		197	1	540	48.6333	0		197	0	172	101.233	0														197	0	228	4.23333	0
198	1	542	45.7667	0		198	0	226	12.4	0		198	1	477	7.03333	0		198	0	161	0.433333	0														198	0	279	11.8667	0
199	1	754	132.9	0		199	0	303	32.3333	0		199	1	530	88.6667	0		199	1	544	90.6	0
200	1	822	73	1		200	0	283	11.4667	1		200	1	503	59.5	0		200	1	381	23.3667	1
201	1	730	131.2	0		201	0	366	12.5	1		201	0	214	62.0667	0		201	1	381	78.1	1
202	1	582	26.0667	1		202	0	220	31.7667	1		202	0	291	58.2	0		202	1	1554	63.1	0
203	1	469	19.1333	1		203	0	438	12.4667	0		203	1	639	14.4333	0		203	1	319	62.6333	0
204	1	1021	18.4	1		204	0	227	73.6	0		204	0	419	49.5667	0		204	1	490	65.1667	0
205	0	413	67.9333	0		205	0	120	79.0667	0		205	1	695	50.0667	0		205	1	422	98.8	0
206	0	353	120.5	1		206	1	690	6.06667	0		206	0	374	46.1333	0		206	1	283	3.63333	1
207	0	357	54.1667	1		207	0	307	44.7667	1		207	0	213	47.7667	0		207	0	206	28.1667	1
208	1	817	76.6333	1		208	0	125	42.3333	1		208	0	355	15.1333	0		208	1	499	62.9333	0
209	1	582	74.2	0		209	0	175	13.3333	0		209	0	363	36.5667	1		209	1	653	81.8	1
210	1	2173	1.36667	1		210	1	1060	5.4	1		210	1	616	47.1	0		210	0	198	37.7667	0
211	1	572	85.0667	0		211	0	246	62.8333	0		211	1	921	31.7333	1		211	0	189	21.5	1
212	1	481	19.0333	1		212	0	264	61.4333	0		212	1	780	26.1667	0		212	1	291	15.8333	1
213	0	209	25.8	0		213	0	248	13.7	0		213	0	345	37.4667	0		213	1	363	0.0666667	1
214	0	340	46.8	1		214	0	405	57.7	0		214	1	737	3.93333	0		214	1	297	95.3	0
215	1	577	47.7333	1		215	0	378	11.8	0		215	1	644	16.7	0		215	1	281	63.7333	1
216	0	433	70.1667	1		216	1	860	16	1		216	0	213	5.9	0		216	1	319	50.5333	0
217	0	182	6.86667	1		217	0	407	37.0333	1		217	1	764	31.0667	0		217	1	849	49.7667	1
218	1	729	14.8667	1		218	0	396	36.9	0		218	0	218	18.7667	0		218	1	366	12.5	1
219	1	889	109.033	0		219	1	1901	11.1333	1		219	0	186	37.5333	0		219	1	438	12.4667	0
220	0	436	64.2667	0		220	0	87	37.7667	1		220	0	255	38	0		220	0	227	73.6	0
221	1	740	94.3333	1		221	1	540	48.6333	0		221	0	267	35.7	0		221	0	120	79.0667	0
222	0	267	108.9	0		222	1	477	72.4	0		222	1	461	36.4	1		222	0	77	78.7	0
223	1	758	59.6333	0		223	0	229	64.5	0		223	0	128	48.7667	1		223	1	690	6.06667	0
224	1	487	24.0667	1		224	1	503	59.5	0		224	1	594	6.43333	0		224	1	307	44.7667	1
225	1	553	18.7	1		225	1	688	61.1333	0		225	0	320	80.4	0		225	1	295	48.7333	0
226	1	579	80.7333	0		226	0	214	62.0667	0		226	0	202	2.06667	1		226	0	175	13.3333	0
227	0	345	95.7667	0		227	0	258	62.3667	0		227	0	112	9.76667	0		227	1	379	10.9667	1
228	0	286	10.3667	1		228	0	242	6.83333	0		228	0	283	63.7333	1		228	1	1060	5.4	1
229	0	184	22.0667	0		229	0	291	58.2	0		229	0	299	75.4333	0		229	1	264	61.4333	0
230	1	531	22.8333	0		230	0	121	59.8	0		230	1	645	38.8333	0		230	1	248	13.7	0
231	1	544	12.8667	0		231	1	639	14.4333	0		231	1	451	43.0333	0		231	1	405	57.7	0
232	0	435	68.9	0		232	0	419	49.5667	0		232	0	246	37.7667	0		232	1	389	69.3333	0
233	1	546	66.5667	0		233	0	374	46.1333	0		233	0	101	13.5333	0		233	1	378	11.8	0
234	0	177	12.4333	0		234	0	239	7.03333	1		234	1	541	27.4	1		234	1	860	16	1
235	1	499	14.8333	1		235	0	355	15.1333	0		235	0	176	33.7	0		235	1	407	37.0333	1
236	0	28	63.5	0		236	0	363	36.5667	1		236	0	324	32.2333	0		236	1	396	36.9	0
237	1	588	37.6667	0		237	0	414	33.8	0		237	0	179	13.6	0		237	1	1901	11.1333	1
238	0	317	54.2	1		238	1	616	47.1	0		238	0	308	24.9667	0		238	0	87	37.7667	1
239	0	228	4.23333	0		239	1	921	31.7333	1		239	0	445	33.9333	0		239	1	654	37.4667	0
240	1	452	8.06667	1		240	1	780	26.1667	0		240	0	362	20.1	0		240	0	223	6.8	0
241	1	619	19.7	0		241	0	345	37.4667	0		241	0	426	45.1667	0		241	1	540	48.6333	0
242	0	279	11.8667	0		242	1	737	3.93333	0		242	0	370	35.4333	0		242	1	477	7.03333	0
						243	0	308	47.1	0		243	1	533	31.7	0		243	1	530	88.6667	0
						244	1	644	16.7	0		244	0	430	47.2	0		244	1	477	72.4	0
						245	0	213	5.9	0		245	1	519	64.1333	0		245	1	503	59.5	0
						246	0	150	45.7	0		246	1	1676	74.2333	1		246	1	688	61.1333	0
						247	1	764	31.0667	0		247	0	273	107.633	0		247	0	214	62.0667	0
						248	0	218	18.7667	0		248	0	437	116	0		248	1	258	62.3667	0
						249	0	178	39.2333	0		249	1	789	55.3667	1		249	1	242	6.83333	0
						250	0	186	37.5333	0		250	1	497	59.7667	0		250	1	291	58.2	0
						251	0	255	38	0		251	0	388	11.2	1		251	0	121	59.8	0
						252	0	267	35.7	0		252	1	834	21.5333	1		252	1	639	14.4333	0
						253	1	461	36.4	1		253	1	653	85.1333	0		253	1	419	49.5667	0
						254	0	219	29.2667	1		254	0	276	10.8667	0		254	1	695	50.0667	0
						255	0	128	48.7667	1		255	1	943	75.3	0		255	1	374	46.1333	0
						256	1	594	6.43333	0		256	0	237	76.1	0		256	0	213	47.7667	0
						257	0	202	2.06667	1		257	0	227	118.467	1		257	0	131	54.4	0
						258	0	149	75.2333	0		258	0	140	65.1667	0		258	1	355	15.1333	0
						259	0	273	31.0667	0		259	0	201	72.8667	0		259	1	363	36.5667	1
						260	0	112	9.76667	0		260	1	677	67.1333	0		260	1	414	33.8	0
						261	0	283	63.7333	1		261	1	542	62.7667	0		261	1	616	47.1	0
						262	0	299	75.4333	0		262	0	437	58.6333	0		262	1	921	31.7333	1
						263	1	645	38.8333	0		263	0	206	115.033	0		263	1	780	26.1667	0
						264	1	451	43.0333	0		264	0	306	65.0667	0		264	1	345	37.4667	0
						265	0	142	37.7333	0		265	1	652	31.0667	1		265	1	737	3.93333	0
						266	0	190	23.1	0		266	1	687	52.2333	1		266	1	644	16.7	0
						267	0	101	13.5333	0		267	1	486	64.8667	0		267	0	213	5.9	0
						268	1	541	27.4	1		268	1	871	117.3	0		268	0	135	43.6	0
						269	0	176	33.7	0		269	0	364	50.7	0		269	0	150	45.7	0
						270	0	324	32.2333	0		270	0	275	25	0		270	1	764	31.0667	0
						271	0	179	13.6	0		271	1	501	28.0333	1		271	0	218	18.7667	0
						272	0	308	24.9667	0		272	1	550	40	1		272	0	178	39.2333	0
						273	0	445	33.9333	0		273	0	126	111.367	0		273	0	186	37.5333	0
						274	0	362	20.1	0		274	1	578	57.1333	1		274	1	263	28	0
						275	0	426	45.1667	0		275	1	715	48.3333	0		275	1	255	38	0
						276	0	370	35.4333	0		276	0	397	51.9667	0		276	1	267	35.7	0
						277	1	533	31.7	0		277	0	165	110.067	0		277	1	461	36.4	1
						278	0	359	116.6	0		278	1	542	45.7667	0		278	0	128	48.7667	1
						279	0	430	47.2	0		279	0	435	3.1	1		279	1	594	6.43333	0
						280	1	519	64.1333	0		280	1	754	132.9	0		280	1	320	80.4	0
						281	1	1676	74.2333	1		281	1	822	73	1		281	0	202	2.06667	1
						282	0	204	14.3667	1		282	1	730	131.2	0		282	0	149	75.2333	0
						283	0	273	107.633	0		283	0	405	135.567	0		283	1	273	31.0667	0
						284	0	437	116	0		284	1	469	19.1333	1		284	0	128	53	1
						285	1	789	55.3667	1		285	0	149	124.533	0		285	1	283	63.7333	1
						286	1	497	59.7667	0		286	0	219	74.3667	0		286	1	299	75.4333	0
						287	0	388	11.2	1		287	0	413	67.9333	0		287	1	261	49.8333	0
						288	1	834	21.5333	1		288	0	266	54	1		288	1	645	38.8333	0
						289	1	653	85.1333	0		289	0	353	120.5	1		289	1	451	43.0333	0
						290	0	276	10.8667	0		290	0	357	54.1667	1		290	1	246	37.7667	0
						291	1	943	75.3	0		291	1	817	76.6333	1		291	0	142	37.7333	0
						292	0	237	76.1	0		292	1	472	63.5333	0		292	1	541	27.4	1
						293	0	227	118.467	1		293	0	250	7.46667	1		293	0	176	33.7	0
						294	0	140	65.1667	0		294	0	150	93.3	0		294	1	324	32.2333	0
						295	1	677	67.1333	0		295	1	582	74.2	0		295	0	179	13.6	0
						296	1	542	62.7667	0		296	1	626	67.2333	0		296	1	308	24.9667	0
						297	0	437	58.6333	0		297	0	261	35.8333	1		297	1	445	33.9333	0
						298	0	206	115.033	0		298	1	2173	1.36667	1		298	1	362	20.1	0
						299	0	306	65.0667	0		299	1	572	85.0667	0		299	1	426	45.1667	0
						300	1	652	31.0667	1		300	1	481	19.0333	1		300	1	370	35.4333	0
						301	1	687	52.2333	1		301	0	209	25.8	0		301	1	533	31.7	0
						302	1	486	64.8667	0		302	0	273	0.6	0		302	0	198	0.966667	0
						303	1	871	117.3	0		303	1	577	47.7333	1		303	1	359	116.6	0
						304	0	364	50.7	0		304	0	433	70.1667	1		304	1	430	47.2	0
						305	0	275	25	0		305	0	55	59.5667	0		305	1	519	64.1333	0
						306	1	501	28.0333	1		306	0	182	6.86667	1		306	1	1676	74.2333	1
						307	1	550	40	1		307	1	729	14.8667	1		307	0	204	14.3667	1
						308	0	126	111.367	0		308	1	889	109.033	0		308	1	273	107.633	0
						309	0	366	50.9333	0		309	0	436	64.2667	0		309	1	437	116	0
						310	1	578	57.1333	1		310	1	740	94.3333	1		310	1	789	55.3667	1
						311	1	715	48.3333	0		311	0	359	5.53333	1		311	1	252	106.833	0
						312	0	338	50.6667	0		312	0	267	108.9	0		312	1	497	59.7667	0
						313	0	397	51.9667	0		313	0	186	64.3	0		313	1	388	11.2	1
						314	0	165	110.067	0		314	1	758	59.6333	0		314	1	834	21.5333	1
						315	0	201	49.8667	0		315	1	487	24.0667	1		315	1	653	85.1333	0
						316	0	333	51.0333	0		316	1	553	18.7	1		316	0	114	49.9333	0
						317	1	472	55.2333	0		317	1	579	80.7333	0		317	0	179	80.7667	0
						318	1	542	45.7667	0		318	0	246	91.8	0		318	1	276	10.8667	0
						319	0	435	3.1	1		319	0	291	92.9667	0		319	1	943	75.3	0
						320	1	754	132.9	0		320	0	201	56.1	0		320	0	237	76.1	0
						321	1	822	73	1		321	0	345	95.7667	0		321	0	227	118.467	1
						322	1	730	131.2	0		322	0	422	11	1		322	0	201	72.8667	0
						323	0	405	135.567	0		323	0	286	10.3667	1		323	1	677	67.1333	0
						324	1	469	19.1333	1		324	0	184	22.0667	0		324	1	542	62.7667	0
						325	0	149	124.533	0		325	0	364	70.9333	0		325	1	437	58.6333	0
						326	0	219	74.3667	0		326	0	146	85.4667	1		326	0	206	115.033	0
						327	0	413	67.9333	0		327	1	531	22.8333	0		327	1	306	65.0667	0
						328	0	266	54	1		328	0	237	2.43333	1		328	1	652	31.0667	1
						329	0	353	120.5	1		329	1	464	1.96667	1		329	1	687	52.2333	1
						330	0	357	54.1667	1		330	0	243	31.5333	1		330	1	486	64.8667	0
						331	1	817	76.6333	1		331	1	544	12.8667	0		331	1	871	117.3	0
						332	1	472	63.5333	0		332	0	435	68.9	0		332	1	503	27.3	1
						333	0	170	121.3	0		333	1	546	66.5667	0		333	1	364	50.7	0
						334	0	150	93.3	0		334	0	177	12.4333	0		334	1	275	25	0
						335	1	582	74.2	0		335	1	499	14.8333	1		335	1	501	28.0333	1
						336	0	261	35.8333	1		336	0	104	23.1	0		336	1	550	40	1
						337	1	2173	1.36667	1		337	0	28	63.5	0		337	0	126	111.367	0
						338	1	572	85.0667	0		338	0	361	12.3333	0		338	1	366	50.9333	0
						339	1	481	19.0333	1		339	0	292	11.8333	0		339	1	578	57.1333	1
						340	0	340	46.8	1		340	1	588	37.6667	0		340	1	715	48.3333	0
						341	0	273	0.6	0		341	1	602	67.2	0		341	1	338	50.6667	0
						342	1	577	47.7333	1		342	0	280	57.6333	0		342	1	397	51.9667	0
						343	0	433	70.1667	1		343	0	317	54.2	1		343	0	165	110.067	0
						344	0	182	6.86667	1		344	0	215	82.3333	0		344	1	246	49.9667	0
						345	1	729	14.8667	1		345	0	189	18.3667	0		345	1	542	45.7667	0
						346	1	889	109.033	0		346	1	483	10.4333	1		346	1	435	3.1	1
						347	0	436	64.2667	0		347	1	619	19.7	0		347	1	353	4.63333	1
						348	1	740	94.3333	1		348	0	279	11.8667	0		348	1	754	132.9	0
						349	0	359	5.53333	1								349	1	822	73	1
						350	0	267	108.9	0								350	1	730	131.2	0
						351	0	186	64.3	0								351	1	405	135.567	0
						352	1	758	59.6333	0								352	1	582	26.0667	1
						353	1	553	18.7	1								353	1	469	19.1333	1
						354	1	579	80.7333	0								354	0	103	22.6333	1
						355	0	246	91.8	0								355	0	211	25.6	1
						356	0	291	92.9667	0								356	1	1021	18.4	1
						357	0	201	56.1	0								357	0	205	62.9667	0
						358	0	345	95.7667	0								358	0	219	74.3667	0
						359	0	422	11	1								359	1	413	67.9333	0
						360	0	286	10.3667	1								360	1	266	54	1
						361	0	184	22.0667	0								361	1	353	120.5	1
						362	0	364	70.9333	0								362	1	357	54.1667	1
						363	1	531	22.8333	0								363	1	817	76.6333	1
						364	0	243	31.5333	1								364	1	472	63.5333	0
						365	1	544	12.8667	0								365	0	170	121.3	0
						366	0	435	68.9	0								366	1	250	7.46667	1
						367	1	546	66.5667	0								367	1	293	65.4667	1
						368	0	177	12.4333	0								368	0	150	93.3	0
						369	1	499	14.8333	1								369	1	412	5.46667	1
						370	0	104	23.1	0								370	1	582	74.2	0
						371	0	28	63.5	0								371	1	626	67.2333	0
						372	0	361	12.3333	0								372	1	315	79.2667	0
						373	1	588	37.6667	0								373	1	261	35.8333	1
						374	1	602	67.2	0								374	0	122	75.7	0
						375	0	280	57.6333	0								375	1	2173	1.36667	1
						376	0	317	54.2	1								376	1	572	85.0667	0
						377	0	215	82.3333	0								377	1	481	19.0333	1
						378	0	422	3.96667	0								378	0	209	25.8	0
						379	1	452	8.06667	1								379	1	340	46.8	1
						380	0	281	71.1	0								380	1	273	0.6	0
						381	1	619	19.7	0								381	1	577	47.7333	1
						382	1	884	23.3333	0								382	1	433	70.1667	1
						383	0	271	16.6	0								383	0	55	59.5667	0
						384	0	279	11.8667	0								384	0	182	6.86667	1
																		385	1	729	14.8667	1
																		386	1	889	109.033	0
																		387	1	436	64.2667	0
																		388	1	740	94.3333	1
																		389	1	359	5.53333	1
																		390	1	267	108.9	0
																		391	0	186	64.3	0
																		392	1	758	59.6333	0
																		393	0	105	80.6333	1
																		394	1	487	24.0667	1
																		395	1	553	18.7	1
																		396	1	579	80.7333	0
																		397	1	246	91.8	0
																		398	1	291	92.9667	0
																		399	0	201	56.1	0
																		400	1	345	95.7667	0
																		401	1	422	11	1
																		402	1	286	10.3667	1
																		403	0	184	22.0667	0
																		404	1	364	70.9333	0
																		405	0	146	85.4667	1
																		406	1	531	22.8333	0
																		407	0	237	2.43333	1
																		408	1	464	1.96667	1
																		409	1	243	31.5333	1
																		410	1	544	12.8667	0
																		411	1	435	68.9	0
																		412	1	546	66.5667	0
																		413	0	177	12.4333	0
																		414	1	499	14.8333	1
																		415	0	28	63.5	0
																		416	0	188	44.3	0
																		417	0	222	46.6	0
																		418	1	361	12.3333	0
																		419	1	292	11.8333	0
																		420	1	588	37.6667	0
																		421	1	602	67.2	0
																		422	1	280	57.6333	0
																		423	1	317	54.2	1
																		424	0	215	82.3333	0
																		425	0	189	18.3667	0
																		426	1	422	3.96667	0
																		427	1	287	6.86667	0
																		428	0	228	4.23333	0
																		429	1	452	8.06667	1
																		430	1	483	10.4333	1
																		431	1	619	19.7	0
																		432	1	884	23.3333	0
																		433	1	271	16.6	0
																		434	1	279	11.8667	0
[truncated: 4 more columns]

## Sheet: Figure 6B
B Cell						CD8+ T cell						CD4+ T cell						Macrophages						NK T cells						Mesenchymal stem cells						Regulatory T cells						Type2-T helper cells
Sample	Expression (1=high)	Expression	Time (months)	Event		Sample	Expression (1=high)	Expression	Time (months)	Event		Sample	Expression (1=high)	Expression	Time (months)	Event		Sample	Expression (1=high)	Expression	Time (months)	Event		Sample	Expression (1=high)	Expression	Time (months)	Event		Sample	Expression (1=high)	Expression	Time (months)	Event		Sample	Expression (1=high)	Expression	Time (months)	Event		Sample	Expression (1=high)	Expression	Time (months)	Event
1	1	606	23.0333	1		1	0	155	2.2	1		1	1	903	15.4333	0		1	0	155	2.2	1		1	0	155	2.2	1		1	0	155	2.2	1		1	0	155	2.2	1		1	1	689	9.76667	1
2	0	194	32.3	0		2	0	129	2.66667	0		2	1	377	14.6	0		2	1	383	24.3	0		2	0	144	20.2333	1		2	1	383	24.3	0		2	1	383	24.3	0		2	1	903	15.4333	0
3	1	903	15.4333	0		3	0	144	20.2333	1		3	1	302	34.5667	0		3	1	689	9.76667	1		3	0	233	42.9	0		3	1	689	9.76667	1		3	1	689	9.76667	1		3	1	441	10.6333	0
4	1	311	9.23333	1		4	1	606	23.0333	1		4	1	512	19.7333	1		4	1	541	20.9	1		4	0	194	32.3	0		4	0	129	2.66667	0		4	0	129	2.66667	0		4	0	83	4.76667	1
5	0	185	22.8	1		5	0	89	14.6667	0		5	1	394	7.2	1		5	0	309	22.5333	0		5	0	142	16.1333	0		5	1	541	20.9	1		5	0	144	20.2333	1		5	1	161	7.46667	1
6	0	134	13.1333	1		6	1	377	14.6	0		6	1	372	3.16667	1		6	1	606	23.0333	1		6	1	311	9.23333	1		6	0	144	20.2333	1		6	1	903	15.4333	0		6	1	199	24.6	1
7	0	128	59.8	0		7	1	441	10.6333	0		7	1	611	5.96667	1		7	0	233	42.9	0		7	0	59	21.7333	1		7	0	309	22.5333	0		7	1	377	14.6	0		7	0	24	33.2667	0
8	0	210	44.1	0		8	1	311	9.23333	1		8	1	413	7.6	0		8	0	194	32.3	0		8	0	83	4.76667	1		8	1	606	23.0333	1		8	1	441	10.6333	0		8	0	62	10.2667	1
9	0	24	33.2667	0		9	0	81	61.8	0		9	0	193	23.8667	0		9	1	903	15.4333	0		9	0	185	22.8	1		9	0	233	42.9	0		9	0	134	13.1333	1		9	1	191	72.7333	1
10	1	302	34.5667	0		10	0	176	91.3667	0		10	0	126	1.03333	1		10	1	377	14.6	0		10	0	134	13.1333	1		10	0	194	32.3	0		10	0	161	7.46667	1		10	0	105	11.1333	1
11	1	394	7.2	1		11	0	24	64.7333	0		11	1	686	32.3	0		11	1	441	10.6333	0		11	1	366	9.73333	1		11	0	142	16.1333	0		11	0	176	91.3667	0		11	1	394	7.2	1
12	1	372	3.16667	1		12	0	59	51.4	0		12	0	148	19.7667	1		12	0	59	21.7333	1		12	0	66	46.1	0		12	0	89	14.6667	0		12	0	24	64.7333	0		12	1	178	7.76667	1
13	1	611	5.96667	1		13	0	24	33.2667	0		13	0	236	7.86667	1		13	0	134	13.1333	1		13	0	128	59.8	0		13	1	903	15.4333	0		13	0	59	51.4	0		13	1	372	3.16667	1
14	1	278	16.6	1		14	0	114	36.7667	0		14	1	466	10.4667	0		14	0	366	9.73333	1		14	0	199	24.6	1		14	1	377	14.6	0		14	0	24	33.2667	0		14	1	278	16.6	1
15	1	413	7.6	0		15	1	302	34.5667	0		15	0	162	28	0		15	0	210	44.1	0		15	0	81	61.8	0		15	1	441	10.6333	0		15	0	114	36.7667	0		15	1	181	11.7667	1
16	1	334	35.3	1		16	1	450	76.1667	0		16	1	367	19.8667	1		16	0	252	21.1333	1		16	0	176	91.3667	0		16	0	311	9.23333	1		16	0	105	11.1333	1		16	1	904	16.1667	1
17	0	56	5.1	1		17	0	191	72.7333	1		17	1	272	9.96667	1		17	0	161	7.46667	1		17	0	249	69.4667	0		17	0	59	21.7333	1		17	1	512	19.7333	1		17	0	33	12.7	1
18	1	562	14.0333	1		18	1	512	19.7333	1		18	1	1243	17.2333	1		18	0	199	24.6	1		18	0	114	36.7667	0		18	0	83	4.76667	1		18	0	178	7.76667	1		18	0	56	5.1	1
19	0	208	22.3667	0		19	1	394	7.2	1		19	1	296	16.3667	0		19	0	152	34.0333	0		19	0	58	24.4	1		19	0	185	22.8	1		19	0	372	3.16667	1		19	0	126	1.03333	1
20	1	285	8.4	0		20	1	372	3.16667	1		20	0	210	13.1333	1		20	0	302	34.5667	0		20	1	278	16.6	1		20	0	197	3.43333	1		20	1	415	25.5667	0		20	1	458	67.8667	1
21	1	686	32.3	0		21	1	611	5.96667	1		21	1	415	50.0667	1		21	0	275	24.7667	0		21	0	237	12.5	1		21	0	134	13.1333	1		21	0	237	12.5	1		21	1	141	17.7333	1
22	1	236	7.86667	1		22	1	415	25.5667	0		22	0	164	4.83333	1		22	1	450	76.1667	0		22	0	181	11.7667	1		22	0	366	9.73333	1		22	0	63	37.6667	1		22	1	773	22.0333	1
23	1	466	10.4667	0		23	1	413	7.6	0		23	0	197	15.5667	1		23	0	105	11.1333	1		23	1	904	16.1667	1		23	0	66	46.1	0		23	0	33	12.7	1		23	1	686	32.3	0
24	0	205	17.2667	1		24	1	334	35.3	1		24	0	193	4.1	1		24	1	512	19.7333	1		24	0	33	12.7	1		24	0	128	59.8	0		24	0	193	23.8667	0		24	1	148	19.7667	1
25	1	383	23.5333	0		25	0	193	23.8667	0		25	1	374	44.4	1		25	1	394	7.2	1		25	1	334	35.3	1		25	0	210	44.1	0		25	1	686	32.3	0		25	1	162	28	0
26	1	367	19.8667	1		26	1	227	13.0667	0		26	0	251	16.0333	1		26	0	178	7.76667	1		26	0	123	15.7667	1		26	0	252	21.1333	1		26	0	148	19.7667	1		26	1	285	20.4667	1
27	1	326	4	1		27	1	562	14.0333	1		27	1	386	30.4333	1		27	0	306	19.5333	0		27	0	217	4.1	1		27	0	161	7.46667	1		27	0	222	0.133333	0		27	1	326	4	1
28	1	1243	17.2333	1		28	1	686	32.3	0		28	1	403	16.2	1		28	0	372	3.16667	1		28	0	56	5.1	1		28	0	199	24.6	1		28	1	466	10.4667	0		28	0	107	12.6	1
29	1	424	6.46667	0		29	0	148	19.7667	1		29	0	152	15.4	0		29	0	171	17.2333	0		29	0	94	8.13333	1		29	0	152	34.0333	0		29	0	285	20.4667	1		29	0	106	5.03333	1
30	1	268	1.1	0		30	1	236	7.86667	1		30	0	206	17.4	0		30	1	611	5.96667	1		30	0	127	4.26667	1		30	0	81	61.8	0		30	0	205	17.2667	1		30	1	429	11	0
31	1	415	50.0667	1		31	1	466	10.4667	0		31	1	633	21.1667	0		31	0	278	16.6	1		31	1	285	8.4	0		31	0	176	91.3667	0		31	1	473	12.2	1		31	1	210	13.1333	1
32	0	164	4.83333	1		32	0	162	28	0		32	0	167	16.1	0		32	0	237	12.5	1		32	0	140	32.6	0		32	0	24	64.7333	0		32	0	367	19.8667	1		32	1	164	4.83333	1
33	1	363	20.1	1		33	1	383	23.5333	0		33	1	599	14.3667	0		33	0	181	11.7667	1		33	1	326	4	1		33	0	59	51.4	0		33	0	326	4	1		33	1	311	41.9	0
34	1	311	41.9	0		34	1	473	12.2	1		34	1	530	11.2667	0		34	1	413	7.6	0		34	1	424	6.46667	0		34	1	514	15.2667	1		34	0	272	9.96667	1		34	1	245	3.9	1
35	1	374	44.4	1		35	1	367	19.8667	1		35	1	1049	7.5	0		35	0	334	35.3	1		35	1	494	21.9	0		35	0	114	36.7667	0		35	0	107	12.6	1		35	1	181	15.3333	1
36	1	251	16.0333	1		36	1	272	9.96667	1		36	1	605	9.56667	0		36	0	193	23.8667	0		36	0	149	5.33333	1		36	0	302	34.5667	0		36	1	409	18.1667	1		36	0	115	4.8	1
37	1	386	30.4333	1		37	1	353	15.1333	0		37	1	655	13.4667	0		37	0	217	4.1	1		37	0	104	0.233333	0		37	0	62	10.2667	1		37	1	1243	17.2333	1		37	1	655	13.4667	0
38	1	403	16.2	1		38	1	1243	17.2333	1		38	1	778	13.8667	0		38	0	126	1.03333	1		38	1	441	20.1	0		38	0	275	24.7667	0		38	0	351	22	0		38	0	65	9.26667	1
39	0	152	15.4	0		39	0	106	5.03333	1		39	1	283	0.3	0		39	1	562	14.0333	1		39	0	151	3.66667	1		39	1	450	76.1667	0		39	1	494	21.9	0		39	1	199	17.5	0
40	1	517	12.1667	1		40	1	296	16.3667	0		40	1	537	18.9333	1		40	0	276	9.63333	0		40	0	93	8.33333	1		40	0	191	72.7333	1		40	0	268	1.1	0		40	1	1056	40.5333	0
41	1	633	21.1667	0		41	1	494	21.9	0		41	1	359	13.1667	0		41	1	458	67.8667	1		41	1	279	7.96667	1		41	0	105	11.1333	1		41	0	210	13.1333	1		41	1	492	12.9333	0
42	0	99	1.36667	1		42	1	429	11	0		42	1	262	24	0		42	0	285	8.4	0		42	1	530	11.2667	0		42	0	35	9.63333	0		42	1	415	50.0667	1
43	0	167	16.1	0		43	0	104	0.233333	0		43	1	427	15.5667	0		43	1	394	30.6667	0		43	1	1049	7.5	0		43	1	512	19.7333	1		43	0	164	4.83333	1
44	0	149	0.266667	0		44	1	415	50.0667	1								44	1	686	32.3	0		44	1	418	8.16667	0		44	1	394	7.2	1		44	0	197	15.5667	1
45	1	599	14.3667	0		45	1	363	20.1	1								45	0	236	7.86667	1		45	0	121	12.6333	0		45	0	178	7.76667	1		45	0	363	20.1	1
46	1	530	11.2667	0		46	1	193	4.1	1								46	0	222	0.133333	0		46	1	342	8.9	1		46	0	306	19.5333	0		46	1	431	37.2	0
47	1	1049	7.5	0		47	0	151	3.66667	1								47	1	466	10.4667	0		47	1	317	15.6667	1		47	0	372	3.16667	1		47	0	193	4.1	1
48	1	605	9.56667	0		48	1	374	44.4	1								48	0	285	20.4667	1		48	0	224	3.16667	0		48	0	171	17.2333	0		48	0	314	19.9333	1
49	1	655	13.4667	0		49	1	386	30.4333	1								49	1	383	23.5333	0		49	0	123	24.5667	0		49	1	611	5.96667	1		49	1	386	30.4333	1
50	1	297	7.66667	1		50	1	403	16.2	1								50	1	473	12.2	1		50	0	199	17.5	0		50	1	415	25.5667	0		50	0	245	3.9	1
51	1	594	13.1	1		51	0	152	15.4	0								51	0	367	19.8667	1		51	1	1056	40.5333	0		51	0	58	24.4	1		51	1	403	16.2	1
52	1	778	13.8667	0		52	1	206	17.4	0								52	0	326	4	1		52	0	169	17.0333	1		52	0	278	16.6	1		52	0	152	15.4	0
53	1	283	0.3	0		53	1	517	12.1667	1								53	0	272	9.96667	1		53	0	108	0.4	1		53	0	237	12.5	1		53	0	206	17.4	0
54	1	348	23.1667	1		54	1	251	7.3	1								54	0	353	15.1333	0		54	1	537	18.9333	1		54	0	181	11.7667	1		54	0	251	7.3	1
55	1	537	18.9333	1		55	0	93	8.33333	1								55	1	409	18.1667	1		55	1	494	12.2	1		55	0	63	37.6667	1		55	0	131	22.2	0
56	1	359	13.1667	0		56	0	167	16.1	0								56	1	1243	17.2333	1		56	0	173	16.6	0		56	1	413	7.6	0		56	0	149	0.266667	0
57	1	494	12.2	1		57	0	149	0.266667	0								57	0	351	22	0		57	0	262	24	0		57	0	33	12.7	1		57	1	1049	7.5	0
58	1	262	24	0		58	1	599	14.3667	0								58	0	373	10.2667	1		58	0	261	11.6667	0		58	0	334	35.3	1		58	1	418	8.16667	0
59	1	427	15.5667	0		59	1	530	11.2667	0								59	1	424	6.46667	0		59	1	492	12.9333	0		59	0	193	23.8667	0		59	0	65	9.26667	1
						60	1	1049	7.5	0								60	1	494	21.9	0		60	0	65	67.2	0		60	0	123	15.7667	1		60	1	466	19.4667	0
						61	1	605	9.56667	0								61	0	149	5.33333	1								61	0	217	4.1	1		61	0	317	15.6667	1
						62	1	655	13.4667	0								62	1	429	11	0								62	0	126	1.03333	1		62	0	123	24.5667	0
						63	1	297	7.66667	1								63	0	268	1.1	0								63	0	94	8.13333	1		63	0	108	0.4	1
						64	1	594	13.1	1								64	1	441	20.1	0								64	0	227	13.0667	0		64	0	332	14	0
						65	1	778	13.8667	0								65	1	415	50.0667	1								65	1	562	14.0333	1		65	0	173	16.6	0
						66	1	299	15.5333	1								66	0	164	4.83333	1								66	0	208	22.3667	0		66	0	261	11.6667	0
						67	1	305	9.53333	0								67	0	197	15.5667	1								67	0	127	4.26667	1		67	1	492	12.9333	0
						68	1	283	0.3	0								68	0	363	20.1	1								68	0	355	7.73333	0
						69	0	123	24.5667	0								69	1	431	37.2	0								69	0	276	9.63333	0
						70	1	337	23.4	1								70	0	172	15.8667	1								70	1	458	67.8667	1
						71	1	537	18.9333	1								71	0	311	41.9	0								71	0	285	8.4	0
						72	1	332	14	0								72	0	193	4.1	1								72	0	140	32.6	0
						73	1	359	13.1667	0								73	1	374	44.4	1								73	1	394	30.6667	0
						74	1	427	31.7	0								74	0	251	16.0333	1								74	0	141	17.7333	1
						75	1	262	24	0								75	0	314	19.9333	1								75	1	773	22.0333	1
						76	1	427	15.5667	0								76	1	386	30.4333	1								76	1	686	32.3	0
																		77	0	245	3.9	1								77	0	148	19.7667	1
																		78	1	403	16.2	1								78	0	222	0.133333	0
																		79	0	206	17.4	0								79	0	285	20.4667	1
																		80	1	517	12.1667	1								80	0	205	17.2667	1
																		81	0	193	16.0667	0								81	1	383	23.5333	0
																		82	0	251	7.3	1								82	1	473	12.2	1
																		83	0	181	15.3333	1								83	0	367	19.8667	1
																		84	1	633	21.1667	0								84	0	326	4	1
																		85	0	131	22.2	0								85	0	272	9.96667	1
																		86	0	279	7.96667	1								86	0	107	12.6	1
																		87	1	599	14.3667	0								87	1	409	18.1667	1
																		88	1	1049	7.5	0								88	1	1243	17.2333	1
																		89	1	605	9.56667	0								89	0	351	22	0
																		90	1	418	8.16667	0								90	0	296	16.3667	0
																		91	1	655	13.4667	0								91	0	373	10.2667	1
																		92	0	189	10.4333	1								92	1	494	21.9	0
																		93	1	466	19.4667	0								93	0	149	5.33333	1
																		94	0	342	8.9	1								94	1	429	11	0
																		95	0	317	15.6667	1								95	0	268	1.1	0
																		96	1	778	13.8667	0								96	0	241	0	0
																		97	0	224	3.16667	0								97	0	104	0.233333	0
																		98	0	299	15.5333	1								98	0	210	13.1333	1
																		99	0	283	0.3	0								99	0	164	4.83333	1
																		100	0	199	17.5	0								100	0	197	15.5667	1
																		101	0	337	23.4	1								101	0	363	20.1	1
																		102	0	348	23.1667	1								102	1	431	37.2	0
																		103	1	537	18.9333	1								103	0	172	15.8667	1
																		104	1	494	12.2	1								104	0	311	41.9	0
																		105	0	173	16.6	0								105	0	193	4.1	1
																		106	1	427	31.7	0								106	0	151	3.66667	1
																		107	0	261	11.6667	0								107	0	251	16.0333	1
																		108	1	492	12.9333	0								108	0	314	19.9333	1
																		109	1	427	15.5667	0								109	1	386	30.4333	1
																														110	0	245	3.9	1
																														111	0	152	15.4	0
																														112	0	206	17.4	0
																														113	1	517	12.1667	1
																														114	0	193	16.0667	0
																														115	0	251	7.3	1
																														116	0	181	15.3333	1
																														117	1	633	21.1667	0
																														118	0	131	22.2	0
																														119	0	99	1.36667	1
																														120	0	93	8.33333	1
																														121	0	167	16.1	0
																														122	0	149	0.266667	0
																														123	0	115	4.8	1
																														124	0	279	7.96667	1
																														125	1	599	14.3667	0
																														126	1	888	6.1	1
																														127	1	530	11.2667	0
																														128	1	1049	7.5	0
																														129	1	605	9.56667	0
																														130	1	418	8.16667	0
																														131	1	655	13.4667	0
																														132	0	297	7.66667	1
																														133	0	65	9.26667	1
																														134	1	594	13.1	1
																														135	0	121	12.6333	0
																														136	0	189	10.4333	1
																														137	1	466	19.4667	0
																														138	0	342	8.9	1
																														139	0	317	15.6667	1
																														140	1	778	13.8667	0
																														141	0	224	3.16667	0
																														142	0	299	15.5333	1
																														143	0	283	0.3	0
																														144	0	199	17.5	0
																														145	0	337	23.4	1
																														146	0	348	23.1667	1
																														147	0	169	17.0333	1
																														148	0	265	14.3333	1
																														149	0	108	0.4	1
																														150	1	537	18.9333	1
																														151	0	332	14	0
																														152	1	494	12.2	1
																														153	0	173	16.6	0
																														154	1	427	31.7	0
																														155	0	261	11.6667	0
																														156	1	492	12.9333	0

## Sheet: Figure 6C
B Cell						CD8+ T cell						CD4+ T cell						Macrophages						NK T cells						Mesenchymal stem cells						Regulatory T cells						Type1-T helper cells						Type2-T helper cells
Sample	Expression (1=high)	Expression	Time (months)	Event		Sample	Expression (1=high)	Expression	Time (months)	Event		Sample	Expression (1=high)	Expression	Time (months)	Event		Sample	Expression (1=high)	Expression	Time (months)	Event		Sample	Expression (1=high)	Expression	Time (months)	Event		Sample	Expression (1=high)	Expression	Time (months)	Event		Sample	Expression (1=high)	Expression	Time (months)	Event		Sample	Expression (1=high)	Expression	Time (months)	Event		Sample	Expression (1=high)
1	1	623	24.4667	1		1	1	623	24.4667	1		1	1	623	24.4667	1		1	1	793	8.46667	1		1	1	844	96.2	0		1	1	948	12.1333	1		1	1	623	24.4667	1		1	1	948	12.1333	1		1	1
2	1	1163	16.5	0		2	1	948	12.1333	1		2	1	948	12.1333	1		2	1	755	17	1		2	1	800	106.1	1		2	1	1174	110.467	0		2	1	793	8.46667	1		2	1	793	8.46667	1		2	1
3	0	419	45.5667	1		3	1	844	96.2	0		3	1	1163	16.5	0		3	1	1610	28	0		3	1	1174	110.467	0		3	1	1163	16.5	0		3	1	679	17.0667	0		3	1	1163	16.5	0		3	1
4	1	755	17	1		4	1	800	106.1	1		4	0	419	45.5667	1		4	0	78	42.3333	1		4	1	1163	16.5	0		4	1	679	17.0667	0		4	1	755	17	1		4	1	755	17	1		4	1
5	1	1610	28	0		5	1	1174	110.467	0		5	1	679	17.0667	0		5	0	256	10.3667	1		5	0	419	45.5667	1		5	1	1224	17.4	1		5	0	78	42.3333	1		5	1	1224	17.4	1		5	1
6	0	485	0.633333	1		6	1	1163	16.5	0		6	1	755	17	1		6	0	220	48.4667	0		6	1	679	17.0667	0		6	1	544	35.4667	1		6	1	1036	67.4667	0		6	1	544	35.4667	1		6	1
7	1	918	15.3333	0		7	0	419	45.5667	1		7	1	1224	17.4	1		7	0	120	2.53333	1		7	1	1224	17.4	1		7	1	1610	28	0		7	0	256	10.3667	1		7	1	1610	28	0		7	1
8	0	256	10.3667	1		8	1	679	17.0667	0		8	1	544	35.4667	1		8	1	506	17.6667	1		8	1	1610	28	0		8	0	252	51.8667	1		8	0	33	30.0667	0		8	0	181	50.7333	0		8	1
9	0	220	48.4667	0		9	1	755	17	1		9	1	1610	28	0		9	1	2442	7.43333	1		9	0	181	50.7333	0		9	1	1036	67.4667	0		9	1	506	17.6667	1		9	0	485	0.633333	1		9	1
10	0	120	2.53333	1		10	1	544	35.4667	1		10	0	181	50.7333	0		10	0	309	12.5667	0		10	0	78	42.3333	1		10	1	918	15.3333	0		10	1	350	40.6333	0		10	0	78	42.3333	1		10	1
11	0	506	17.6667	1		11	1	1610	28	0		11	0	485	0.633333	1		11	0	330	13.3333	1		11	0	252	51.8667	1		11	0	256	10.3667	1		11	1	2442	7.43333	1		11	0	252	51.8667	1		11	1
12	1	2442	7.43333	1		12	0	181	50.7333	0		12	0	78	42.3333	1		12	0	289	19.3	1		12	1	1036	67.4667	0		12	0	220	48.4667	0		12	1	477	2.7	1		12	1	918	15.3333	0		12	0
13	0	477	2.7	1		13	0	485	0.633333	1		13	0	256	10.3667	1		13	1	1549	12.3333	1		13	1	918	15.3333	0		13	0	120	2.53333	1		13	0	109	6.83333	1		13	0	256	10.3667	1		13	0
14	0	411	6.66667	1		14	0	78	42.3333	1		14	0	220	48.4667	0		14	0	186	19.7667	1		14	0	220	48.4667	0		14	1	477	2.7	1		14	0	330	13.3333	1		14	0	220	48.4667	0		14	0
15	0	330	13.3333	1		15	0	256	10.3667	1		15	0	33	30.0667	0		15	0	448	5.13333	1		15	0	33	30.0667	0		15	0	109	6.83333	1		15	0	186	19.7667	1		15	0	33	30.0667	0		15	0
16	0	289	19.3	1		16	0	220	48.4667	0		16	0	506	17.6667	1		16	0	336	8.36667	1		16	0	120	2.53333	1		16	0	309	12.5667	0		16	1	620	15.1	1		16	0	109	6.83333	1		16	1
17	1	1549	12.3333	1		17	0	33	30.0667	0		17	1	2442	7.43333	1		17	0	229	26.3	0		17	1	506	17.6667	1		17	0	289	19.3	1		17	0	336	8.36667	1		17	0	309	12.5667	0		17	0
18	0	186	19.7667	1		18	1	506	17.6667	1		18	0	477	2.7	1		18	1	598	10.1	1		18	0	309	12.5667	0		18	1	1002	26.5	1		18	0	229	26.3	0		18	0	411	6.66667	1		18	0
19	0	493	5.13333	1		19	0	350	40.6333	0		19	0	109	6.83333	1		19	1	743	36.9333	0		19	0	43	18.1333	1		19	1	1549	12.3333	1		19	1	743	36.9333	0		19	0	330	13.3333	1		19	0
20	0	229	26.3	0		20	1	2442	7.43333	1		20	0	309	12.5667	0		20	0	287	28.8	0		20	0	186	19.7667	1		20	0	43	18.1333	1		20	0	287	28.8	0		20	0	289	19.3	1		20	0
21	1	743	36.9333	0		21	0	477	2.7	1		21	0	411	6.66667	1		21	0	48	1.96667	0		21	1	954	16.4	1		21	0	186	19.7667	1		21	0	208	12.7333	0		21	1	1002	26.5	1		21	0
22	0	287	28.8	0		22	0	109	6.83333	1		22	0	330	13.3333	1		22	1	545	15.3333	1		22	0	229	26.3	0		22	0	448	5.13333	1		22	0	12	14.1667	0		22	1	1549	12.3333	1		22	1
23	0	208	12.7333	0		23	0	309	12.5667	0		23	0	289	19.3	1		23	0	366	18.7333	0		23	1	743	36.9333	0		23	1	620	15.1	1		23	1	525	12.8	0		23	0	43	18.1333	1		23	0
24	1	581	12.0333	0		24	0	411	6.66667	1		24	1	1002	26.5	1		24	1	896	13.7667	1		24	0	287	28.8	0		24	0	416	8.46667	1		24	0	60	13.2667	0		24	0	451	15.1667	1		24	0
25	0	109	13.1	1		25	0	330	13.3333	1		25	1	1549	12.3333	1		25	1	1003	22.1667	1		25	0	94	23.3333	0		25	0	336	8.36667	1		25	0	109	13.1	1		25	0	493	5.13333	1		25	0
26	0	545	15.3333	1		26	0	289	19.3	1		26	0	186	19.7667	1		26	1	459	67.3333	0		26	0	50	12.9667	0		26	1	523	17.4	0		26	0	335	4.96667	1		26	0	416	8.46667	1		26	0
27	0	366	18.7333	0		27	1	1002	26.5	1		27	1	620	15.1	1		27	1	590	132.7	0		27	0	208	12.7333	0		27	1	954	16.4	1		27	1	366	18.7333	0		27	0	336	8.36667	1		27	0
28	0	54	5.26667	0		28	1	1549	12.3333	1		28	0	451	15.1667	1		28	1	479	17.8667	0		28	0	12	14.1667	0		28	1	509	20.7667	1		28	0	347	1.86667	1		28	1	523	17.4	0		28	0
29	0	459	67.3333	0		29	0	43	18.1333	1		29	0	493	5.13333	1		29	1	1203	18.2	0		29	0	167	12.7667	0		29	1	530	4.73333	1		29	1	1003	22.1667	1		29	1	954	16.4	1		29	1
30	1	857	18.6667	0		30	0	186	19.7667	1		30	0	416	8.46667	1		30	1	489	7.9	1		30	0	5	12.3	0		30	0	229	26.3	0		30	1	425	2.16667	1		30	1	509	20.7667	1		30	1
31	1	590	132.7	0		31	1	620	15.1	1		31	0	336	8.36667	1		31	1	873	144.767	0		31	0	27	13.2667	0		31	1	598	10.1	1		31	1	459	67.3333	0		31	1	530	4.73333	1		31	0
32	1	1203	18.2	0		32	0	416	8.46667	1		32	1	954	16.4	1		32	1	1079	8.33333	1		32	1	943	12.3333	0		32	0	287	28.8	0		32	0	223	16.9333	1		32	0	229	26.3	0		32	1
33	0	489	7.9	1		33	0	336	8.36667	1		33	0	229	26.3	0		33	1	654	23.5333	1		33	0	278	11.1	0		33	0	48	1.96667	0		33	1	590	132.7	0		33	1	598	10.1	1		33	0
34	1	873	144.767	0		34	1	954	16.4	1		34	0	328	29.1	0		34	1	1290	21.1	0		34	1	952	12.8333	1		34	0	213	2.96667	0		34	1	479	17.8667	0		34	0	328	29.1	0		34	0
35	1	941	4.86667	1		35	0	229	26.3	0		35	1	743	36.9333	0		35	1	651	165.567	0		35	0	58	12.6333	0		35	0	94	23.3333	0		35	1	873	144.767	0		35	1	743	36.9333	0		35	0
36	1	994	13.7667	1		36	1	598	10.1	1		36	0	287	28.8	0		36	1	971	15.9	0		36	0	36	12.2667	0		36	0	54	2.06667	1		36	1	1079	8.33333	1		36	0	287	28.8	0		36	0
37	1	1079	8.33333	1		37	0	328	29.1	0		37	0	48	1.96667	0		37	1	592	38.7667	1		37	1	525	12.8	0		37	0	208	12.7333	0		37	0	185	9.8	1		37	0	83	9.1	1		37	1
38	1	729	21.6	0		38	1	743	36.9333	0		38	0	213	2.96667	0		38	1	671	52.7333	0		38	1	494	12.4333	0		38	0	167	12.7667	0		38	1	1290	21.1	0		38	0	48	1.96667	0		38	1
39	1	654	23.5333	1		39	0	287	28.8	0		39	0	94	23.3333	0		39	1	471	168.333	0		39	0	15	13.3	0		39	0	27	13.2667	0		39	1	1230	51.4	0		39	0	213	2.96667	0		39	1
40	0	185	9.8	1		40	0	94	23.3333	0		40	0	54	2.06667	1		40	1	476	15.5667	0		40	0	54	12.1667	0		40	1	943	12.3333	0		40	1	655	37.1667	0		40	0	94	23.3333	0		40	1
41	1	1290	21.1	0		41	0	54	2.06667	1		41	0	50	12.9667	0		41	1	1220	56.9333	0		41	1	462	12.2667	0		41	0	278	11.1	0		41	1	592	38.7667	1		41	0	54	2.06667	1		41	0
42	1	651	165.567	0		42	0	50	12.9667	0		42	0	208	12.7333	0		42	1	612	44.2	0		42	0	397	11.5	0		42	1	952	12.8333	1		42	1	471	168.333	0		42	0	50	12.9667	0		42	1
43	0	88	65.0667	0		43	0	12	14.1667	0		43	0	12	14.1667	0		43	0	159	30.1333	1		43	1	1330	11.5	0		43	0	58	12.6333	0		43	1	476	15.5667	0		43	0	208	12.7333	0		43	0
44	1	655	37.1667	0		44	0	167	12.7667	0		44	1	581	12.0333	0		44	1	1852	1.23333	0		44	1	581	12.0333	0		44	0	36	12.2667	0		44	1	509	20.6	0		44	0	5	12.3	0		44	1
45	1	592	38.7667	1		45	0	5	12.3	0		45	1	1042	18.8333	1		45	1	585	14.2667	0		45	0	14	0	0		45	1	494	12.4333	0		45	1	612	44.2	0		45	0	27	13.2667	0		45	0
46	0	208	13.7667	1		46	0	27	13.2667	0		46	0	60	13.2667	0		46	0	197	14.5667	1		46	0	60	13.2667	0		46	0	15	13.3	0		46	0	159	30.1333	1		46	1	943	12.3333	0		46	0
47	0	471	168.333	0		47	1	943	12.3333	0		47	0	109	13.1	1		47	1	482	8.2	1		47	0	54	5.26667	0		47	0	54	12.1667	0		47	1	585	14.2667	0		47	1	952	12.8333	1		47	0
48	0	104	19.0667	0		48	0	278	11.1	0		48	0	335	4.96667	1		48	0	307	32.4667	1		48	1	507	30.2	0		48	1	462	12.2667	0		48	1	482	8.2	1		48	0	36	12.2667	0		48	0
49	0	467	13.8333	1		49	0	58	12.6333	0		49	1	545	15.3333	1		49	1	779	33.5	1		49	0	347	1.86667	1		49	1	1330	11.5	0		49	0	307	32.4667	1		49	0	54	12.1667	0		49	0
50	0	476	15.5667	0		50	0	36	12.2667	0		50	0	366	18.7333	0		50	0	438	4.06667	1		50	0	425	2.16667	1		50	1	581	12.0333	0		50	1	791	12.8	0		50	0	397	11.5	0		50	0
51	1	789	15.5667	1		51	1	525	12.8	0		51	1	896	13.7667	1		51	1	791	12.8	0		51	1	459	67.3333	0		51	1	1042	18.8333	1		51	1	449	28.3667	0		51	1	1330	11.5	0		51	0
52	0	261	16.9333	0		52	1	494	12.4333	0		52	0	425	2.16667	1		52	1	1029	61.5	0		52	1	857	18.6667	0		52	0	109	13.1	1		52	1	1029	61.5	0		52	0	14	0	0		52	0
53	0	386	25.9333	1		53	0	15	13.3	0		53	0	459	67.3333	0		53	0	240	23.7333	1		53	0	384	19.2667	0		53	1	545	15.3333	1		53	0	201	5.6	1		53	1	1042	18.8333	1		53	0
54	0	48	27.3333	0		54	0	462	12.2667	0		54	1	857	18.6667	0		54	0	237	18.2333	1		54	1	507	114	0		54	0	366	18.7333	0		54	1	1790	26.1	0		54	0	109	13.1	1		54	1
55	1	724	4.3	0		55	0	397	11.5	0		55	0	384	19.2667	0		55	0	113	29.5667	0		55	1	769	15.8333	0		55	1	507	30.2	0		55	1	416	15.8	1		55	1	545	15.3333	1		55	0
56	1	1158	24.3667	0		56	1	581	12.0333	0		56	1	590	132.7	0		56	0	201	5.6	1		56	1	1203	18.2	0		56	0	347	1.86667	1		56	1	393	19.6	0		56	0	366	18.7333	0		56	0
57	0	71	25	0		57	0	14	0	0		57	1	507	114	0		57	1	1790	26.1	0		57	1	489	7.9	1		57	1	896	13.7667	1		57	0	72	18.3333	1		57	0	54	5.26667	0		57	1
58	1	1852	1.23333	0		58	1	1042	18.8333	1		58	0	40	16.3667	0		58	1	488	47.4333	1		58	1	941	4.86667	1		58	1	1003	22.1667	1		58	1	347	59.7333	0		58	0	347	1.86667	1		58	0
59	1	585	14.2667	0		59	0	60	13.2667	0		59	0	479	17.8667	0		59	0	289	20.0667	1		59	1	994	13.7667	1		59	0	425	2.16667	1		59	1	823	13.5333	1		59	1	896	13.7667	1		59	0
60	1	1295	13.1333	0		60	0	109	13.1	1		60	1	769	15.8333	0		60	1	678	27.7333	0		60	0	267	8.26667	1		60	1	459	67.3333	0		60	0	297	63.7333	0		60	0	459	67.3333	0		60	0
61	0	84	15.5333	0		61	1	545	15.3333	1		61	0	489	7.9	1		61	1	793	15.1667	0		61	1	1079	8.33333	1		61	1	857	18.6667	0		61	1	394	12.8667	1		61	1	857	18.6667	0		61	1
62	0	307	32.4667	1		62	0	366	18.7333	0		62	1	873	144.767	0		62	1	592	21.2	0		62	0	282	17.9667	1		62	0	223	16.9333	1		62	0	42	12.5333	0		62	1	590	132.7	0		62	1
63	0	207	17	1		63	0	347	1.86667	1		63	0	267	8.26667	1		63	0	416	15.8	1		63	1	1058	50.9667	0		63	1	590	132.7	0		63	0	323	11	0		63	1	507	114	0		63	0
64	1	779	33.5	1		64	0	425	2.16667	1		64	1	1058	50.9667	0		64	1	1249	54.6333	0		64	1	651	165.567	0		64	1	507	114	0		64	1	1020	31.5	0		64	0	40	16.3667	0		64	0
65	0	438	4.06667	1		65	0	459	67.3333	0		65	1	729	21.6	0		65	1	1834	10.9333	1		65	1	1508	66.9667	0		65	1	479	17.8667	0		65	0	293	11.2333	0		65	1	769	15.8333	0		65	1
66	1	791	12.8	0		66	0	384	19.2667	0		66	1	654	23.5333	1		66	0	393	19.6	0		66	0	88	65.0667	0		66	1	769	15.8333	0		66	1	381	62.8	0		66	0	489	7.9	1		66	0
67	0	449	28.3667	0		67	1	590	132.7	0		67	0	185	9.8	1		67	1	742	5.76667	1		67	1	795	54.0333	0		67	0	100	47.3333	1		67	1	389	48.6667	0		67	1	873	144.767	0		67	1
68	1	765	24.6333	1		68	1	507	114	0		68	1	1290	21.1	0		68	0	347	59.7333	0		68	1	606	77.6667	0		68	1	1203	18.2	0		68	1	357	60.1333	1		68	1	1100	88.5333	0		68	1
69	0	201	5.6	1		69	0	40	16.3667	0		69	0	384	10.7	1		69	1	1613	2.73333	0		69	1	537	68.3	0		69	1	489	7.9	1		69	0	88	33.4667	1		69	1	994	13.7667	1		69	0
70	1	1790	26.1	0		70	1	769	15.8333	0		70	1	651	165.567	0		70	1	1739	6.36667	1		70	1	1230	51.4	0		70	1	873	144.767	0		70	1	763	66.9333	0		70	0	267	8.26667	1		70	0
71	0	289	20.0667	1		71	1	1203	18.2	0		71	1	1508	66.9667	0		71	1	823	13.5333	1		71	1	655	37.1667	0		71	1	1100	88.5333	0		71	0	157	21	1		71	1	1079	8.33333	1		71	0
72	1	678	27.7333	0		72	1	873	144.767	0		72	0	88	65.0667	0		72	0	342	19.0667	0		72	1	592	38.7667	1		72	1	941	4.86667	1		72	0	213	16.1333	0		72	1	1058	50.9667	0		72	1
73	1	793	15.1667	0		73	1	941	4.86667	1		73	1	606	77.6667	0		73	0	394	12.8667	1		73	1	671	52.7333	0		73	1	994	13.7667	1		73	1	595	18	0		73	1	729	21.6	0		73	0
74	1	592	21.2	0		74	1	994	13.7667	1		74	1	537	68.3	0		74	1	1237	3.1	1		74	1	814	15.2333	0		74	1	1079	8.33333	1		74	0	231	25.2667	0		74	1	654	23.5333	1		74	1
75	0	171	27.1	0		75	0	282	17.9667	1		75	1	971	15.9	0		75	0	117	4.36667	1		75	0	208	13.7667	1		75	0	282	17.9667	1		75	1	546	0.5	0		75	0	185	9.8	1		75	1
76	1	1249	54.6333	0		76	1	1058	50.9667	0		76	1	655	37.1667	0		76	0	311	9.8	1		76	1	854	168.033	0		76	1	729	21.6	0		76	1	714	9.06667	1		76	1	1290	21.1	0		76	0
77	1	1834	10.9333	1		77	1	654	23.5333	1		77	0	208	13.7667	1		77	0	323	11	0		77	1	471	168.333	0		77	1	654	23.5333	1		77	1	595	7.73333	1		77	0	384	10.7	1		77	1
78	0	393	19.6	0		78	0	185	9.8	1		78	0	471	168.333	0		78	0	293	11.2333	0		78	1	1310	19.2667	0		78	1	1290	21.1	0		78	1	1037	16	0		78	1	651	165.567	0		78	0
79	0	347	59.7333	0		79	1	1290	21.1	0		79	0	104	19.0667	0		79	0	381	62.8	0		79	1	1220	56.9333	0		79	0	384	10.7	1		79	0	216	10.8	1		79	1	1508	66.9667	0		79	1
80	1	1613	2.73333	0		80	0	384	10.7	1		80	0	476	15.5667	0		80	0	389	48.6667	0		80	1	1210	11.3333	1		80	1	651	165.567	0		80	1	370	19.3667	0		80	1	569	18.2333	1		80	1
81	1	823	13.5333	1		81	1	651	165.567	0		81	1	1220	56.9333	0		81	0	357	60.1333	1		81	1	584	12.2	0		81	1	1508	66.9667	0		81	1	607	23.0333	0		81	0	88	65.0667	0		81	1
82	0	297	63.7333	0		82	1	1508	66.9667	0		82	1	509	20.6	0		82	0	88	33.4667	1		82	1	612	44.2	0		82	0	88	65.0667	0		82	1	349	39.1333	0		82	1	795	54.0333	0		82	0
83	0	342	19.0667	0		83	0	88	65.0667	0		83	1	612	44.2	0		83	1	1093	7.03333	1		83	1	1478	39.3667	0		83	1	795	54.0333	0		83	0	117	12.3333	1		83	1	606	77.6667	0		83	1
84	0	394	12.8667	1		84	1	795	54.0333	0		84	0	159	30.1333	1		84	0	157	21	1		84	0	159	30.1333	1		84	1	606	77.6667	0		84	1	380	9.26667	1		84	1	537	68.3	0		84	0
85	1	1237	3.1	1		85	1	606	77.6667	0		85	1	1409	22.4667	1		85	0	213	16.1333	0		85	1	636	5.43333	0		85	1	971	15.9	0		85	0	205	28.0667	0		85	1	592	38.7667	1		85	1
86	0	117	4.36667	1		86	1	537	68.3	0		86	0	386	25.9333	1		86	1	595	18	0		86	1	1409	22.4667	1		86	1	671	52.7333	0		86	1	1000	17.9667	0		86	1	671	52.7333	0		86	1
87	0	323	11	0		87	1	971	15.9	0		87	0	11	0.666667	0		87	0	231	25.2667	0		87	1	1062	2.26667	1		87	1	854	168.033	0		87	0	146	1.83333	0		87	0	208	13.7667	1		87	1
88	0	381	62.8	0		88	1	655	37.1667	0		88	0	33	26.6	0		88	1	714	9.06667	1		88	0	261	16.9333	0		88	1	471	168.333	0		88	1	596	15.5333	0		88	1	854	168.033	0		88	0
89	1	864	16.1667	0		89	0	208	13.7667	1		89	1	724	4.3	0		89	1	2761	14.1	0		89	0	386	25.9333	1		89	0	104	19.0667	0		89	1	536	21.3667	0		89	0	104	19.0667	0		89	1
90	0	18	27.3	1		90	0	471	168.333	0		90	1	1852	1.23333	0		90	0	457	7.46667	1		90	0	297	0.566667	0		90	1	1310	19.2667	0		90	1	786	79.3333	0		90	1	1310	19.2667	0		90	1
91	0	357	60.1333	1		91	1	1310	19.2667	0		91	1	585	14.2667	0		91	1	595	7.73333	1		91	0	11	0.666667	0		91	1	467	13.8333	1		91	0	204	114.4	0		91	0	467	13.8333	1		91	1
92	1	882	17.8667	0		92	0	476	15.5667	0		92	1	1295	13.1333	0		92	0	250	20.3333	0		92	0	48	27.3333	0		92	0	430	13.8333	0		92	0	97	3.96667	0		92	0	430	13.8333	0		92	1
93	1	1093	7.03333	1		93	1	1220	56.9333	0		93	0	84	15.5333	0		93	1	1037	16	0		93	0	33	26.6	0		93	1	1220	56.9333	0		93	1	472	3.9	0		93	1	1220	56.9333	0		93	1
94	0	142	71.3	0		94	1	584	12.2	0		94	1	1026	0.433333	0		94	0	216	10.8	1		94	1	724	4.3	0		94	1	1210	11.3333	1		94	1	521	52.0333	0		94	1	1210	11.3333	1		94	1
95	0	157	21	1		95	1	509	20.6	0		95	0	197	14.5667	1		95	1	1422	33.4333	0		95	1	1158	24.3667	0		95	1	1478	39.3667	0		95	0	24	18.1333	1		95	1	509	20.6	0		95	1
96	1	595	18	0		96	1	612	44.2	0		96	0	307	32.4667	1		96	1	779	7.1	1		96	1	639	0.933333	0		96	1	636	5.43333	0		96	1	1077	16.2	1		96	1	612	44.2	0		96	0
97	1	714	9.06667	1		97	1	789	15.5667	1		97	0	207	17	1		97	0	370	19.3667	0		97	1	1852	1.23333	0		97	1	1409	22.4667	1		97	1	873	34.9333	0		97	1	789	15.5667	1		97	1
98	1	2761	14.1	0		98	1	1478	39.3667	0		98	1	779	33.5	1		98	1	629	8.7	1		98	1	496	13.8667	0		98	1	1062	2.26667	1		98	1	347	23.9667	1		98	1	1478	39.3667	0		98	0
99	1	1540	21.2667	0		99	0	159	30.1333	1		99	0	438	4.06667	1		99	0	380	9.26667	1		99	1	585	14.2667	0		99	0	261	16.9333	0		99	1	1898	21.3333	0		99	0	159	30.1333	1		99	0
100	0	457	7.46667	1		100	1	636	5.43333	0		100	1	791	12.8	0		100	0	205	28.0667	0		100	1	1295	13.1333	0		100	0	11	0.666667	0		100	1	369	13.9333	1		100	1	636	5.43333	0		100	1
101	1	595	7.73333	1		101	1	1409	22.4667	1		101	0	449	28.3667	0		101	1	1112	9.2	0		101	0	84	15.5333	0		101	0	48	27.3333	0		101	0	162	72.5667	0		101	1	1409	22.4667	1		101	0
102	0	250	20.3333	0		102	1	1062	2.26667	1		102	1	1029	61.5	0		102	1	1000	17.9667	0		102	1	1026	0.433333	0		102	0	33	26.6	0		102	0	209	3	1		102	1	1062	2.26667	1		102	0
103	1	1037	16	0		103	0	386	25.9333	1		103	1	765	24.6333	1		103	1	643	16.5	0		103	1	482	8.2	1		103	1	724	4.3	0		103	1	522	8.43333	1		103	0	261	16.9333	0		103	1
104	0	216	10.8	1		104	0	297	0.566667	0		104	0	201	5.6	1		104	1	1006	36.4667	0		104	0	207	17	1		104	1	639	0.933333	0		104	0	202	57.2667	1		104	0	386	25.9333	1		104	1
105	1	1422	33.4333	0		105	0	11	0.666667	0		105	1	1790	26.1	0		105	0	121	1.16667	0		105	1	480	9.06667	1		105	1	1852	1.23333	0		105	0	313	62.3	1		105	0	297	0.566667	0		105	1
106	0	349	39.1333	0		106	0	48	27.3333	0		106	1	678	27.7333	0		106	1	596	15.5333	0		106	1	779	33.5	1		106	1	496	13.8667	0		106	0	120	87.5	0		106	0	33	26.6	0		106	1
107	1	1112	9.2	0		107	0	33	26.6	0		107	1	793	15.1667	0		107	0	157	16.9	0		107	0	438	4.06667	1		107	1	1295	13.1333	0		107	0	140	76.4333	0		107	1	1158	24.3667	0		107	1
108	1	1000	17.9667	0		108	1	724	4.3	0		108	1	592	21.2	0		108	1	1165	14.4333	0		108	1	1029	61.5	0		108	1	1026	0.433333	0		108	0	335	3.93333	1		108	1	639	0.933333	0		108	1
109	1	643	16.5	0		109	1	1158	24.3667	0		109	0	171	27.1	0		109	1	2843	1.86667	1		109	1	765	24.6333	1		109	0	197	14.5667	1		109	1	512	9.76667	0		109	1	1852	1.23333	0		109	0
110	1	666	47.6333	0		110	0	71	25	0		110	1	1249	54.6333	0		110	0	414	39.5333	0		110	0	240	23.7333	1		110	1	482	8.2	1		110	0	198	31.6333	1		110	1	496	13.8667	0		110	1
111	1	596	15.5333	0		111	1	639	0.933333	0		111	0	21	5.43333	1		111	0	388	17.8667	1		111	1	1790	26.1	0		111	0	307	32.4667	1		111	1	1079	30.7	0		111	1	585	14.2667	0		111	0
112	0	47	15.8	0		112	1	496	13.8667	0		112	1	742	5.76667	1		112	0	86	37.5667	0		112	1	678	27.7333	0		112	0	207	17	1		112	1	734	36.3333	0		112	1	1295	13.1333	0		112	0
113	1	1005	12.4	0		113	1	585	14.2667	0		113	0	116	8.36667	0		113	1	786	79.3333	0		113	1	793	15.1667	0		113	1	480	9.06667	1		113	0	152	20.5	1		113	1	1026	0.433333	0		113	1
114	0	157	16.9	0		114	1	1295	13.1333	0		114	0	347	59.7333	0		114	0	67	70.3	0		114	1	592	21.2	0		114	1	779	33.5	1		114	0	212	34.5333	1		114	0	197	14.5667	1		114	1
115	1	1165	14.4333	0		115	0	84	15.5333	0		115	1	1613	2.73333	0		115	1	861	29.9667	0		115	1	1135	3.66667	0		115	0	438	4.06667	1		115	1	996	57.1333	0		115	0	307	32.4667	1		115	1
116	1	2843	1.86667	1		116	1	1026	0.433333	0		116	1	823	13.5333	1		116	1	521	52.0333	0		116	0	416	15.8	1		116	1	791	12.8	0		116	0	315	58.7	0		116	0	207	17	1		116	1
117	0	454	33.6	1		117	0	197	14.5667	1		117	0	297	63.7333	0		117	0	169	98.8	0		117	0	171	27.1	0		117	0	45	22.8333	1		117	1	906	19.6667	1		117	1	779	33.5	1		117	1
118	0	414	39.5333	0		118	0	482	8.2	1		118	0	342	19.0667	0		118	1	896	127.233	0		118	1	1249	54.6333	0		118	1	449	28.3667	0		118	0	185	8.63333	1		118	0	438	4.06667	1		118	1
119	0	388	17.8667	1		119	0	307	32.4667	1		119	0	394	12.8667	1		119	1	1384	98.4667	1		119	1	1834	10.9333	1		119	1	1029	61.5	0		119	1	972	54.9667	0		119	0	45	22.8333	1		119	0
120	1	786	79.3333	0		120	0	207	17	1		120	0	323	11	0		120	1	793	80.7667	0		120	0	393	19.6	0		120	1	765	24.6333	1		120	0	173	29.9	0		120	0	449	28.3667	0		120	0
121	0	67	70.3	0		121	0	480	9.06667	1		121	0	12	10.8	1		121	1	920	3.26667	1		121	0	21	5.43333	1		121	0	240	23.7333	1								121	1	1029	61.5	0		121	0
122	1	861	29.9667	0		122	1	779	33.5	1		122	0	163	23.2	1		122	1	1077	16.2	1		122	1	742	5.76667	1		122	0	237	18.2333	1								122	1	765	24.6333	1		122	0
123	0	521	52.0333	0		123	0	438	4.06667	1		123	0	381	62.8	0		123	0	271	67.3333	1		123	0	116	8.36667	0		123	0	113	29.5667	0								123	0	113	29.5667	0		123	0
124	0	169	98.8	0		124	1	791	12.8	0		124	0	389	48.6667	0		124	1	873	34.9333	0		124	0	347	59.7333	0		124	0	201	5.6	1								124	0	201	5.6	1		124	1
125	1	896	127.233	0		125	0	45	22.8333	1		125	1	864	16.1667	0		125	1	916	6.06667	1		125	1	1613	2.73333	0		125	1	1790	26.1	0								125	1	1790	26.1	0		125	0
126	1	793	80.7667	0		126	0	449	28.3667	0		126	0	18	27.3	1		126	0	101	12.0667	1		126	1	1739	6.36667	1		126	1	488	47.4333	1								126	0	42	13.0333	1		126	1
127	0	271	67.3333	1		127	1	765	24.6333	1		127	0	357	60.1333	1		127	0	347	23.9667	1		127	1	823	13.5333	1		127	0	289	20.0667	1								127	1	678	27.7333	0		127	0
128	1	873	34.9333	0		128	0	113	29.5667	0		128	0	88	33.4667	1		128	1	1898	21.3333	0		128	0	394	12.8667	1		128	0	42	13.0333	1								128	1	592	21.2	0		128	0
129	1	711	4.26667	1		129	1	1790	26.1	0		129	1	763	66.9333	0		129	1	1460	28.6333	1		129	0	129	2.3	1		129	0	193	7.66667	0								129	1	1135	3.66667	0		129	1
130	0	347	23.9667	1		130	0	289	20.0667	1		130	0	306	29.7667	0		130	1	888	67.5667	0		130	1	1237	3.1	1		130	1	793	15.1667	0								130	0	416	15.8	1		130	1
131	1	1898	21.3333	0		131	0	193	7.66667	0		131	1	613	21.7	1		131	0	369	13.9333	1		131	1	1020	31.5	0		131	1	592	21.2	0								131	1	1249	54.6333	0		131	0
132	1	1478	26.6333	0		132	1	678	27.7333	0		132	0	157	21	1		132	1	489	94.2667	1		132	1	808	12.8333	1		132	1	1135	3.66667	0								132	1	1834	10.9333	1		132	0
133	1	888	67.5667	0		133	1	793	15.1667	0		133	1	1426	19.4	0		133	0	209	3	1		133	1	628	3.3	1		133	0	416	15.8	1								133	0	393	19.6	0		133	0
134	0	369	13.9333	1		134	1	1135	3.66667	0		134	0	213	16.1333	0		134	1	522	8.43333	1		134	0	293	11.2333	0		134	1	1249	54.6333	0								134	0	21	5.43333	1		134	0
135	0	489	94.2667	1		135	0	416	15.8	1		135	1	595	18	0		135	0	202	57.2667	1		135	0	381	62.8	0		135	1	1834	10.9333	1								135	1	742	5.76667	1		135	1
136	0	540	7.73333	1		136	0	171	27.1	0		136	0	231	25.2667	0		136	0	313	62.3	1		136	0	389	48.6667	0		136	0	393	19.6	0								136	0	116	8.36667	0		136	0
137	0	162	72.5667	0		137	1	1249	54.6333	0		137	1	714	9.06667	1		137	0	433	27.4333	1		137	0	357	60.1333	1		137	0	21	5.43333	1								137	0	72	18.3333	1		137	0
138	0	170	44.9333	1		138	1	1834	10.9333	1		138	1	2761	14.1	0		138	0	140	76.4333	0		138	0	90	7.33333	1		138	1	742	5.76667	1								138	0	347	59.7333	0		138	0
139	0	202	57.2667	1		139	1	742	5.76667	1		139	1	1338	27.0667	0		139	0	335	3.93333	1		139	1	775	20.4	1		139	0	116	8.36667	0								139	1	1613	2.73333	0		139	1
140	0	313	62.3	1		140	0	72	18.3333	1		140	0	457	7.46667	1		140	1	1152	19.1	0		140	1	882	17.8667	0		140	1	567	27.8333	1								140	1	1739	6.36667	1		140	0
141	0	140	76.4333	0		141	0	347	59.7333	0		141	0	148	11.4667	1		141	1	485	64.9667	0		141	1	763	66.9333	0		141	0	72	18.3333	1								141	1	823	13.5333	1		141	0
142	1	2195	0.666667	1		142	1	1613	2.73333	0		142	1	595	7.73333	1		142	0	152	20.5	1		142	1	1093	7.03333	1		142	0	347	59.7333	0								142	1	868	6.23333	0		142	1
143	1	1535	25.7667	0		143	0	62	7.2	1		143	0	250	20.3333	0		143	0	283	2.93333	1		143	0	142	71.3	0		143	1	1613	2.73333	0								143	0	394	12.8667	1		143	0
144	0	198	31.6333	1		144	1	1739	6.36667	1		144	1	1037	16	0		144	1	1074	60.2	0		144	0	306	29.7667	0		144	0	62	7.2	1								144	0	42	12.5333	0		144	0
145	1	734	36.3333	0		145	0	297	63.7333	0		145	1	779	7.1	1		145	1	996	57.1333	0		145	1	613	21.7	1		145	1	1739	6.36667	1								145	0	129	2.3	1		145	1
146	0	525	22.1667	0		146	0	342	19.0667	0		146	0	127	14.4667	1		146	0	206	35.9	1		146	0	213	16.1333	0		146	1	823	13.5333	1								146	0	117	4.36667	1		146	0
147	0	485	64.9667	0		147	0	42	12.5333	0		147	1	878	20.1	0		147	0	315	58.7	0		147	1	2007	14.2667	0		147	0	297	63.7333	0								147	0	323	11	0		147	1
148	0	152	20.5	1		148	1	1237	3.1	1		148	0	19	20.5667	1		148	1	906	19.6667	1		148	1	546	0.5	0		148	1	868	6.23333	0								148	1	808	12.8333	1		148	0
149	1	1074	60.2	0		149	0	323	11	0		149	1	607	23.0333	0		149	1	972	54.9667	0		149	1	714	9.06667	1		149	0	394	12.8667	1								149	1	751	17.4667	0		149	0
150	0	17	68.1333	0		150	1	1020	31.5	0		150	0	464	1.53333	0		150	0	173	29.9	0		150	1	2761	14.1	0		150	0	129	2.3	1								150	1	690	9.06667	1		150	1
151	0	315	58.7	0		151	1	808	12.8333	1		151	1	745	19.6667	0								151	1	2889	2.23333	0		151	1	1237	3.1	1								151	1	628	3.3	1		151	1
152	1	906	19.6667	1		152	0	12	10.8	1		152	0	349	39.1333	0								152	0	457	7.46667	1		152	0	117	4.36667	1								152	0	293	11.2333	0		152	1
153	0	185	8.63333	1		153	1	751	17.4667	0		153	0	97	9.13333	1								153	0	247	11.0667	1		153	0	311	9.8	1								153	0	381	62.8	0		153	0
154	1	972	54.9667	0		154	1	628	3.3	1		154	0	380	9.26667	1								154	0	148	11.4667	1		154	0	323	11	0								154	0	389	48.6667	0		154	0
155	0	173	29.9	0		155	0	163	23.2	1		155	0	205	28.0667	0								155	0	400	19.2333	1		155	1	1020	31.5	0								155	0	18	27.3	1		155	1
156	0	318	12.4	0		156	0	381	62.8	0		156	1	1112	9.2	0								156	1	595	7.73333	1		156	1	808	12.8333	1								156	0	357	60.1333	1		156	0
						157	0	389	48.6667	0		157	0	293	11.8667	1								157	1	1926	33.2333	0		157	1	751	17.4667	0								157	0	88	33.4667	1		157	0
						158	1	864	16.1667	0		158	1	1000	17.9667	0								158	0	250	20.3333	0		158	1	690	9.06667	1								158	0	90	7.33333	1		158	0
						159	0	18	27.3	1		159	1	643	16.5	0								159	1	1037	16	0		159	1	628	3.3	1								159	1	763	66.9333	0		159	1
						160	0	357	60.1333	1		160	0	423	11.9667	0								160	1	1251	4.8	1		160	0	293	11.2333	0								160	1	1093	7.03333	1		160	0
						161	0	90	7.33333	1		161	1	596	15.5333	0								161	0	216	10.8	1		161	0	163	23.2	1								161	0	142	71.3	0		161	0
						162	1	775	20.4	1		162	1	536	21.3667	0								162	1	1422	33.4333	0		162	0	381	62.8	0								162	0	306	29.7667	0		162	1
						163	1	882	17.8667	0		163	1	1005	12.4	0								163	1	779	7.1	1		163	0	357	60.1333	1								163	1	613	21.7	1		163	0
						164	1	763	66.9333	0		164	1	1165	14.4333	0								164	0	370	19.3667	0		164	0	88	33.4667	1								164	0	157	21	1		164	1
						165	0	142	71.3	0		165	0	414	39.5333	0								165	1	878	20.1	0		165	0	90	7.33333	1								165	1	1426	19.4	0		165	1
						166	0	306	29.7667	0		166	0	388	17.8667	1								166	0	19	20.5667	1		166	1	775	20.4	1								166	0	213	16.1333	0		166	1
						167	1	613	21.7	1		167	1	786	79.3333	0								167	1	863	8.6	1		167	1	763	66.9333	0								167	1	2007	14.2667	0		167	0
						168	0	157	21	1		168	0	67	70.3	0								168	1	661	19.3333	0		168	1	1093	7.03333	1								168	1	595	18	0		168	0
						169	0	213	16.1333	0		169	0	204	114.4	0								169	1	607	23.0333	0		169	0	306	29.7667	0								169	0	231	25.2667	0		169	0
						170	1	2007	14.2667	0		170	0	97	3.96667	0								170	1	464	1.53333	0		170	1	1426	19.4	0								170	1	546	0.5	0		170	0
						171	1	595	18	0		171	1	861	29.9667	0								171	1	745	19.6667	0		171	0	213	16.1333	0								171	1	714	9.06667	1		171	0
						172	1	546	0.5	0		172	0	472	3.9	0								172	1	521	64.9	0		172	1	2007	14.2667	0								172	1	2761	14.1	0		172	0
						173	1	714	9.06667	1		173	1	521	52.0333	0								173	0	97	9.13333	1		173	0	231	25.2667	0								173	1	1338	27.0667	0		173	0
						174	1	2761	14.1	0		174	0	36	45.6667	0								174	1	684	25.3667	0		174	1	714	9.06667	1								174	1	1540	21.2667	0		174	1
						175	1	1338	27.0667	0		175	0	169	98.8	0								175	0	380	9.26667	1		175	1	2761	14.1	0								175	1	2889	2.23333	0		175	1
						176	0	139	2.13333	0		176	1	896	127.233	0								176	0	293	11.8667	1		176	1	1338	27.0667	0								176	0	457	7.46667	1		176	1
						177	1	1540	21.2667	0		177	0	24	18.1333	1								177	0	146	1.83333	0		177	0	139	2.13333	0								177	0	247	11.0667	1		177	0
						178	0	457	7.46667	1		178	0	41	65.7	1								178	1	643	16.5	0		178	0	282	3.16667	0								178	0	148	11.4667	1		178	0
						179	0	247	11.0667	1		179	1	793	80.7667	0								179	0	198	53.4667	0		179	1	1540	21.2667	0								179	1	595	7.73333	1		179	1
						180	0	148	11.4667	1		180	1	873	34.9333	0								180	0	428	51.2667	0		180	1	2889	2.23333	0								180	1	1926	33.2333	0		180	0
						181	0	400	19.2333	1		181	0	347	23.9667	1								181	1	666	47.6333	0		181	0	247	11.0667	1								181	0	250	20.3333	0		181	0
						182	1	595	7.73333	1		182	1	1898	21.3333	0								182	0	51	45	0		182	0	148	11.4667	1								182	1	1037	16	0		182	1
						183	1	1926	33.2333	0		183	1	1478	26.6333	0								183	1	536	21.3667	0		183	1	595	7.73333	1								183	1	1251	4.8	1		183	0
						184	1	1037	16	0		184	0	226	19.1667	1								184	1	991	13.6667	0		184	1	1926	33.2333	0								184	0	216	10.8	1		184	1
						185	1	1422	33.4333	0		185	0	208	2.26667	0								185	1	1005	12.4	0		185	0	250	20.3333	0								185	1	1422	33.4333	0		185	1
						186	1	779	7.1	1		186	1	888	67.5667	0								186	0	157	16.9	0		186	1	1251	4.8	1								186	1	779	7.1	1		186	0
						187	0	127	14.4667	1		187	0	369	13.9333	1								187	1	2843	1.86667	1		187	0	216	10.8	1								187	0	370	19.3667	0		187	1
						188	0	295	21.6333	0		188	0	489	94.2667	1								188	0	454	33.6	1		188	1	1422	33.4333	0								188	1	878	20.1	0		188	1
						189	0	19	20.5667	1		189	1	622	112.133	0								189	0	414	39.5333	0		189	0	127	14.4667	1								189	0	19	20.5667	1		189	1
						190	1	863	8.6	1		190	1	540	7.73333	1								190	0	388	17.8667	1		190	1	878	20.1	0								190	1	863	8.6	1		190	0
						191	1	607	23.0333	0		191	0	162	72.5667	0								191	1	1656	23	1		191	1	863	8.6	1								191	0	41	37	0		191	1
						192	0	464	1.53333	0		192	1	522	8.43333	1								192	1	506	88.0333	1		192	1	629	8.7	1								192	1	629	8.7	1		192	0
						193	1	745	19.6667	0		193	0	170	44.9333	1								193	1	695	77.0667	0		193	1	661	19.3333	0								193	1	661	19.3333	0		193	0
						194	0	349	39.1333	0		194	1	1093	31.3667	1								194	1	786	79.3333	0		194	1	464	1.53333	0								194	1	607	23.0333	0		194	0
						195	1	521	64.9	0		195	0	313	62.3	1								195	0	67	70.3	0		195	0	349	39.1333	0								195	0	349	39.1333	0		195	1
						196	1	684	25.3667	0		196	0	433	27.4333	1								196	0	384	3.06667	1		196	0	117	12.3333	1								196	0	97	9.13333	1		196	0
						197	0	205	28.0667	0		197	0	140	76.4333	0								197	0	204	114.4	0		197	1	684	25.3667	0								197	0	347	21.5333	0		197	1
						198	1	1112	9.2	0		198	1	2195	0.666667	1								198	0	97	3.96667	0		198	0	380	9.26667	1								198	0	380	9.26667	1		198	1
						199	1	1000	17.9667	0		199	1	1535	25.7667	0								199	1	861	29.9667	0		199	0	205	28.0667	0								199	0	205	28.0667	0		199	0
						200	1	627	15.6333	0		200	1	628	21.4	0								200	1	1300	18.0667	0		200	1	1112	9.2	0								200	1	1112	9.2	0		200	1
						201	1	643	16.5	0		201	0	198	31.6333	1								201	1	521	52.0333	0		201	1	627	15.6333	0								201	0	293	11.8667	1		201	1
						202	0	423	11.9667	0		202	1	1079	30.7	0								202	0	36	45.6667	0		202	1	643	16.5	0								202	1	1000	17.9667	0		202	0
						203	0	428	51.2667	0		203	1	734	36.3333	0								203	0	7	6.66667	1		203	0	198	53.4667	0								203	0	198	53.4667	0		203	0
						204	1	666	47.6333	0		204	1	525	22.1667	0								204	0	169	98.8	0		204	1	1006	36.4667	0								204	0	428	51.2667	0		204	0
						205	0	51	45	0		205	0	289	3.53333	1								205	1	1384	98.4667	1		205	1	666	47.6333	0								205	1	1006	36.4667	0		205	1
						206	1	596	15.5333	0		206	0	485	64.9667	0								206	0	416	15.5667	1		206	0	51	45	0								206	1	666	47.6333	0		206	0
						207	0	47	15.8	0		207	1	912	90.1	0								207	1	1549	1.9	1		207	1	536	21.3667	0								207	0	51	45	0		207	1
						208	1	536	21.3667	0		208	0	152	20.5	1								208	0	24	18.1333	1		208	1	991	13.6667	0								208	0	121	1.16667	0		208	0
						209	1	1165	14.4333	0		209	0	283	2.93333	1								209	1	920	3.26667	1		209	1	1005	12.4	0								209	1	596	15.5333	0		209	1
						210	1	535	16.7667	0		210	1	832	19.9667	1								210	1	1077	16.2	1		210	0	157	16.9	0								210	0	47	15.8	0		210	1
						211	0	414	39.5333	0		211	1	1074	60.2	0								211	0	271	67.3333	1		211	1	1165	14.4333	0								211	1	1005	12.4	0		211	1
						212	0	388	17.8667	1		212	1	520	61	0								212	1	873	34.9333	0		212	1	2843	1.86667	1								212	0	157	16.9	0		212	1
						213	1	506	88.0333	1		213	1	996	57.1333	0								213	0	417	15.1333	1		213	1	535	16.7667	0								213	1	2843	1.86667	1		213	0
						214	1	695	77.0667	0		214	1	906	19.6667	1								214	1	711	4.26667	1		214	1	454	33.6	1								214	1	535	16.7667	0		214	1
						215	0	97	3.96667	0		215	0	185	8.63333	1								215	1	916	6.06667	1		215	0	414	39.5333	0								215	0	414	39.5333	0		215	0
						216	1	861	29.9667	0		216	1	972	54.9667	0								216	0	347	23.9667	1		216	0	388	17.8667	1								216	0	388	17.8667	1		216	0
						217	1	1300	18.0667	0		217	0	173	29.9	0								217	1	1460	28.6333	1		217	0	86	37.5667	0								217	0	86	37.5667	0		217	1
						218	1	900	6.3	0														218	1	1478	26.6333	0		218	1	1656	23	1								218	1	1656	23	1		218	0
						219	0	472	3.9	0														219	0	208	2.26667	0		219	1	506	88.0333	1								219	1	506	88.0333	1		219	0
						220	1	521	52.0333	0														220	0	65	16.5	1		220	1	695	77.0667	0								220	1	695	77.0667	0		220	0
						221	0	169	98.8	0														221	1	888	67.5667	0		221	1	786	79.3333	0								221	1	786	79.3333	0		221	1
						222	1	896	127.233	0														222	1	1812	2.13333	0		222	0	67	70.3	0								222	0	67	70.3	0		222	0
						223	0	416	15.5667	1														223	0	161	11.4667	1		223	0	384	3.06667	1								223	0	384	3.06667	1		223	1
						224	1	1549	1.9	1														224	0	102	55.6667	1		224	0	204	114.4	0								224	1	861	29.9667	0		224	0
						225	0	24	18.1333	1														225	0	162	72.5667	0		225	1	861	29.9667	0								225	1	1300	18.0667	0		225	1
						226	0	41	65.7	1														226	1	533	93	0		226	1	1300	18.0667	0								226	1	900	6.3	0		226	0
						227	1	793	80.7667	0														227	0	209	3	1		227	1	900	6.3	0								227	1	521	52.0333	0		227	0
						228	1	873	34.9333	0														228	1	522	8.43333	1		228	1	472	3.9	0								228	0	36	45.6667	0		228	0
						229	1	916	6.06667	1														229	1	1959	6.86667	1		229	1	521	52.0333	0								229	0	7	6.66667	1		229	1
						230	0	395	12.9333	1														230	0	170	44.9333	1		230	0	7	6.66667	1								230	0	169	98.8	0		230	0
						231	1	1898	21.3333	0														231	0	202	57.2667	1		231	0	169	98.8	0								231	1	896	127.233	0		231	1
						232	1	1478	26.6333	0														232	1	1093	31.3667	1		232	1	896	127.233	0								232	1	1384	98.4667	1		232	0
						233	0	226	19.1667	1														233	0	120	87.5	0		233	1	1384	98.4667	1								233	0	416	15.5667	1		233	1
						234	0	208	2.26667	0														234	0	433	27.4333	1		234	1	1549	1.9	1								234	1	793	80.7667	0		234	1
						235	0	65	16.5	1														235	0	111	18.8333	1		235	0	41	65.7	1								235	1	920	3.26667	1		235	0
						236	1	888	67.5667	0														236	1	1152	19.1	0		236	1	920	3.26667	1								236	1	873	34.9333	0		236	1
						237	0	369	13.9333	1														237	1	512	9.76667	0		237	1	1077	16.2	1								237	0	417	15.1333	1		237	0
						238	1	489	94.2667	1														238	0	73	12.1333	0		238	0	271	67.3333	1								238	1	711	4.26667	1		238	0
						239	0	161	11.4667	1														239	1	1028	13.8333	0		239	1	873	34.9333	0								239	1	916	6.06667	1		239	0
						240	0	102	55.6667	1														240	0	419	22.6667	1		240	0	417	15.1333	1								240	0	347	23.9667	1		240	0
						241	0	162	72.5667	0														241	1	1535	25.7667	0		241	1	711	4.26667	1								241	1	1898	21.3333	0		241	1
						242	1	533	93	0														242	1	628	21.4	0		242	1	916	6.06667	1								242	1	1460	28.6333	1		242	1
						243	0	209	3	1														243	0	198	31.6333	1		243	0	395	12.9333	1								243	1	1478	26.6333	0		243	1
						244	1	522	8.43333	1														244	1	1079	30.7	0		244	0	101	12.0667	1								244	0	226	19.1667	1		244	0
						245	1	529	100.367	0														245	1	734	36.3333	0		245	0	347	23.9667	1								245	0	208	2.26667	0		245	0
						246	1	1093	31.3667	1														246	1	1740	95.6	0		246	1	1898	21.3333	0								246	1	888	67.5667	0		246	0
						247	0	313	62.3	1														247	1	485	64.9667	0		247	1	1460	28.6333	1								247	1	1812	2.13333	0		247	1
						248	0	433	27.4333	1														248	1	912	90.1	0		248	1	1478	26.6333	0								248	0	369	13.9333	1		248	1
						249	0	140	76.4333	0														249	0	37	48.5	0		249	0	226	19.1667	1								249	1	622	112.133	0		249	1
						250	1	1152	19.1	0														250	1	832	19.9667	1		250	0	208	2.26667	0								250	0	161	11.4667	1		250	1
						251	0	419	22.6667	1														251	1	1110	8.73333	1		251	0	65	16.5	1								251	1	540	7.73333	1		251	0
						252	1	1535	25.7667	0														252	1	1074	60.2	0		252	1	888	67.5667	0								252	0	162	72.5667	0		252	0
						253	1	628	21.4	0														253	1	996	57.1333	0		253	1	1812	2.13333	0								253	0	209	3	1		253	1
						254	0	198	31.6333	1														254	0	206	35.9	1		254	1	622	112.133	0								254	1	522	8.43333	1		254	1
						255	1	1079	30.7	0														255	0	315	58.7	0		255	0	161	11.4667	1								255	1	1959	6.86667	1		255	1
						256	1	734	36.3333	0														256	1	906	19.6667	1		256	0	102	55.6667	1								256	0	170	44.9333	1		256	1
						257	1	525	22.1667	0														257	0	173	29.9	0		257	0	209	3	1								257	0	202	57.2667	1		257	1
						258	0	103	28.8	1														258	0	318	12.4	0		258	1	522	8.43333	1								258	1	1093	31.3667	1		258	0
						259	0	289	3.53333	1																				259	1	1959	6.86667	1								259	0	313	62.3	1		259	1
						260	1	485	64.9667	0														260	1	529	100.367	0		260	1	529	100.367	0								260	0	140	76.4333	0		260	1
						261	1	912	90.1	0														261	0	170	44.9333	1		261	0	170	44.9333	1								261	0	111	18.8333	1		261	0
						262	0	37	48.5	0														262	1	1093	31.3667	1		262	1	1093	31.3667	1								262	1	1152	19.1	0		262	0
						263	0	152	20.5	1														263	0	111	18.8333	1		263	0	111	18.8333	1								263	1	2195	0.666667	1		263	0
						264	0	283	2.93333	1														264	1	1152	19.1	0		264	1	1152	19.1	0								264	0	73	12.1333	0		264	1
						265	0	212	34.5333	1														265	1	2195	0.666667	1		265	1	2195	0.666667	1								265	1	1028	13.8333	0		265	1
						266	1	1110	8.73333	1														266	0	73	12.1333	0		266	0	73	12.1333	0								266	0	419	22.6667	1		266	1
						267	1	996	57.1333	0														267	1	1028	13.8333	0		267	1	1028	13.8333	0								267	1	628	21.4	0		267	0
						268	1	906	19.6667	1														268	0	419	22.6667	1		268	0	419	22.6667	1								268	1	1079	30.7	0		268	0
						269	1	972	54.9667	0														269	1	1535	25.7667	0		269	1	1535	25.7667	0								269	1	525	22.1667	0		269	0
						270	0	318	12.4	0														270	1	1079	30.7	0		270	1	1079	30.7	0								270	1	1740	95.6	0		270	1
																								271	1	734	36.3333	0		271	1	734	36.3333	0								271	0	289	3.53333	1		271	1
																								272	0	103	28.8	1		272	0	103	28.8	1								272	0	485	64.9667	0		272	0
																								273	1	1740	95.6	0		273	1	1740	95.6	0								273	0	37	48.5	0		273	0
																								274	1	485	64.9667	0		274	1	485	64.9667	0								274	0	152	20.5	1		274	1
																								275	0	283	2.93333	1		275	0	283	2.93333	1								275	0	283	2.93333	1		275	0
																								276	0	212	34.5333	1		276	0	212	34.5333	1								276	0	212	34.5333	1		276	0
																								277	1	832	19.9667	1		277	1	832	19.9667	1								277	1	832	19.9667	1		277	1
																								278	1	1074	60.2	0		278	1	1074	60.2	0								278	1	1110	8.73333	1		278	0
																								279	1	520	61	0		279	1	520	61	0								279	1	1074	60.2	0		279	1
																								280	1	996	57.1333	0		280	1	996	57.1333	0								280	1	520	61	0		280	0
																								281	0	206	35.9	1		281	0	206	35.9	1								281	0	17	68.1333	0		281	1
																								282	0	315	58.7	0		282	0	315	58.7	0								282	1	996	57.1333	0		282	1
																								283	1	906	19.6667	1		283	1	906	19.6667	1								283	0	206	35.9	1		283	1
																								284	1	972	54.9667	0		284	1	972	54.9667	0								284	0	315	58.7	0		284	0
																								285	0	173	29.9	0		285	0	173	29.9	0								285	1	906	19.6667	1		285	0
																								286	1	817	5.6	1		286	1	817	5.6	1								286	1	972	54.9667	0		286	0
																																										287	0	173	29.9	0		287	0
																																										288	1	817	5.6	1		288	0
																																																289	0
																																																290	1
																																																291	1
																																																292	1
																																																293	1
																																																294	1
																																																295	1
																																																296	1
																																																297	0
																																																298	0
																																																299	1
																																																300	0
																																																301	0
																																																302	0
																																																303	0
																																																304	1
																																																305	1
																																																306	1
																																																307	1
																																																308	0
																																																309	0
																																																310	1
																																																311	0
																																																312	1
																																																313	0
																																																314	1
																																																315	0
[truncated: 3 more columns]

## Sheet: Figure 7
gene_name	gene_id	gene_biotype	cor_pearson	p_pearson	cor_spearman	p_spearman
LINC02082	ENSG00000242268	lncRNA	0.00854683	0.843069	0.074257	0.0850054
AC090241.2	ENSG00000270112	lncRNA	-0.158402	0.000222215	-0.0173323	0.688061
RAB4B	ENSG00000167578	protein_coding	0.371486	4.41965e-19	0.356814	7.60564e-18
TIGAR	ENSG00000078237	protein_coding	0.226149	1.11399e-07	0.238671	2.24572e-08
RNF44	ENSG00000146083	protein_coding	0.290719	5.86142e-12	0.308023	3.43738e-13
NUP210P2	ENSG00000225275	unprocessed_pseudogene	-0.00114183	0.9789	0.011231	0.79475
DNAH3	ENSG00000158486	protein_coding	0.0739276	0.0864016	0.191754	7.35416e-06
RPL23A	ENSG00000198242	protein_coding	-0.0151248	0.726078	-0.0928191	0.0312266
EHD4-AS1	ENSG00000259883	lncRNA	-0.0571166	0.185489	-0.152455	0.000382291
RPL7L1P12	ENSG00000231981	processed_pseudogene	0.100693	0.019374	0.012973	0.763797
AC244102.2	ENSG00000269475	unprocessed_pseudogene	0.00408465	0.924624	-0.0404833	0.348205
Y_RNA	ENSG00000201788	misc_RNA	-0.0199946	0.643243	-0.0243283	0.573036
ARL8B	ENSG00000134108	protein_coding	-0.156682	0.000260491	-0.0863213	0.0451854
AC007114.2	ENSG00000263089	lncRNA	0.0415991	0.335068	0.0643867	0.135462
CALB2	ENSG00000172137	protein_coding	0.252215	2.88189e-09	0.243528	1.02126e-08
MFSD3	ENSG00000167700	protein_coding	0.0623604	0.148226	0.110969	0.00995936
AC092839.2	ENSG00000234943	lncRNA	0.0542887	0.208251	-0.0426622	0.322853
LINC00636	ENSG00000240423	lncRNA	-0.00927954	0.829813	-0.0346473	0.422114
PIGV	ENSG00000060642	protein_coding	-0.160992	0.000174387	-0.178958	3.01708e-05
AC055876.5	ENSG00000271616	processed_pseudogene	0.0310155	0.472407	0.0717309	0.0961909
PIGFP2	ENSG00000234881	processed_pseudogene	0.0705607	0.101756	0.0346799	0.421678
CHIAP1	ENSG00000236040	unprocessed_pseudogene	0.153336	0.000353207	0.183005	1.91132e-05
ECE1-AS1	ENSG00000231105	lncRNA	0.240225	1.63182e-08	0.312539	1.11936e-13
AC128716.1	ENSG00000243044	processed_pseudogene	0.0737376	0.0872151	0.0167177	0.698571
ZNF708	ENSG00000182141	protein_coding	0.0797122	0.0644181	0.0759025	0.078305
LINC01224	ENSG00000269416	lncRNA	-0.143478	0.000835949	-0.114651	0.00771299
AC127002.2	ENSG00000275265	lncRNA	0.0337091	0.434798	0.0561764	0.192843
MYADML2	ENSG00000185105	protein_coding	0.152499	0.000380791	0.1362	0.00152699
DNM3-IT1	ENSG00000233540	lncRNA	0.0461294	0.285052	-0.00629706	0.884034
PHEX	ENSG00000102174	protein_coding	0.0223764	0.604208	0.0869708	0.0435872
KRT8P47	ENSG00000271647	processed_pseudogene	0.0396715	0.357964	-0.000262701	0.995145
MOGAT2	ENSG00000166391	protein_coding	-0.0288044	0.504568	0.0751434	0.0813385
AC006557.5	ENSG00000270469	processed_pseudogene	0.183357	1.84081e-05	0.15219	0.000391463
PFN2	ENSG00000070087	protein_coding	-0.205624	1.47713e-06	-0.162374	0.000155976
AC007861.1	ENSG00000262950	lncRNA	-0.031639	0.463546	-0.0445098	0.302322
CASC23	ENSG00000255420	lncRNA	-0.0159683	0.711465	-0.00697751	0.871606
DNM1P41	ENSG00000280038	TEC	0.0265799	0.538049	0.0409975	0.342111
AC005324.5	ENSG00000266261	lncRNA	0.162341	0.000153483	0.179517	2.76302e-05
RMND5A	ENSG00000153561	protein_coding	-0.222219	1.8636e-07	-0.271669	1.69157e-10
AC092301.1	ENSG00000269148	lncRNA	0.174923	4.44244e-05	0.184683	1.59681e-05
AL590730.2	ENSG00000274458	snoRNA	-0.0179455	0.677633	-0.0136937	0.751095
AC245008.1	ENSG00000273406	lncRNA	-0.0136964	0.751049	0.0301108	0.485428
RAD23A	ENSG00000179262	protein_coding	-0.0213824	0.620371	-0.0684497	0.11242
TTC41P	ENSG00000214198	transcribed_unitary_pseudogene	0.208398	1.05711e-06	0.242921	1.242e-08
RNVU1-2A	ENSG00000278099	snRNA	0.0741844	0.0853113	0.0652948	0.130025
OR2D2	ENSG00000166368	protein_coding	0.121874	0.00460457	0.0702772	0.103142
SERPINB11	ENSG00000206072	protein_coding	-0.0415313	0.335857	-0.00979471	0.820521
AL135937.1	ENSG00000234900	lncRNA	0.0752884	0.080751	0.0395967	0.358872
LINC02292	ENSG00000258630	lncRNA	-0.132744	0.00201263	-0.141138	0.00101778
SIN3B	ENSG00000127511	protein_coding	0.161722	0.000162764	0.129932	0.00252525
LINC00705	ENSG00000225269	lncRNA	0.0929936	0.030878	0.187021	1.23967e-05
RPL7P17	ENSG00000214062	processed_pseudogene	0.137544	0.00136908	0.133518	0.00189297
TLL2	ENSG00000095587	protein_coding	0.176681	3.70968e-05	0.236	3.24031e-08
AC025588.4	ENSG00000274219	unprocessed_pseudogene	0.0690812	0.109154	0.0258528	0.54923
AL606490.3	ENSG00000230100	lncRNA	0.031423	0.466605	0.0700701	0.104164
CTSA	ENSG00000064601	protein_coding	0.261164	7.44356e-10	0.304601	6.40981e-13
AL671277.1	ENSG00000227766	unprocessed_pseudogene	0.159383	0.000202825	0.175287	4.39723e-05
IL32	ENSG00000008517	protein_coding	0.323996	1.22333e-14	0.21317	6.2619e-07
AC116351.1	ENSG00000215246	lncRNA	0.00157871	0.97083	0.105606	0.0142018
AC103810.5	ENSG00000266644	lncRNA	0.0877104	0.0417992	0.103749	0.01597
ASS1P7	ENSG00000236893	processed_pseudogene	0.106809	0.013099	0.0973062	0.02387
THAP12P4	ENSG00000254465	processed_pseudogene	0.0954239	0.0267387	0.0634648	0.14116
PTPN4	ENSG00000088179	protein_coding	-0.027196	0.528666	-0.0217967	0.613503
NUCB2	ENSG00000070081	protein_coding	-0.142253	0.000927018	-0.10651	0.0133908
AC087741.2	ENSG00000275479	lncRNA	-0.086621	0.0444169	-0.115054	0.00749927
SERPINB12	ENSG00000166634	protein_coding	-0.0317993	0.461282	-0.0661564	0.125023
AC023830.2	ENSG00000261789	lncRNA	0.0805894	0.0615267	0.0827607	0.0548278
AC021613.1	ENSG00000254092	lncRNA	0.0419649	0.330832	0.0592498	0.169572
GGT3P	ENSG00000197421	transcribed_unprocessed_pseudogene	0.0219264	0.611502	0.045432	0.292404
TMEM143	ENSG00000161558	protein_coding	0.00941995	0.827278	0.0273652	0.525984
DACH1	ENSG00000276644	protein_coding	-0.255006	1.89977e-09	-0.251609	3.5776e-09
AC145350.3	ENSG00000260900	processed_pseudogene	-0.0100554	0.815828	0.0232544	0.590092
Metazoa_SRP	ENSG00000278732	misc_RNA	0.0317729	0.461654	0.0809357	0.0604149
COLCA1	ENSG00000196167	lncRNA	-0.322573	1.61889e-14	-0.322646	2.15058e-14
AC008403.1	ENSG00000268465	protein_coding	0.050588	0.240999	0.0650551	0.131443
RN7SL560P	ENSG00000264438	misc_RNA	0.0821738	0.0565758	0.0503593	0.243135
BMP2KL	ENSG00000204113	processed_pseudogene	0.0801907	0.0628274	0.062628	0.146489
RNU6-820P	ENSG00000207000	snRNA	0.0128205	0.766493	-0.0026441	0.951165
AC093367.1	ENSG00000254131	processed_pseudogene	0.126671	0.00322024	0.133408	0.00190965
FGF23	ENSG00000118972	protein_coding	0.0408688	0.343629	0.170473	6.95743e-05
AC114689.1	ENSG00000264104	processed_pseudogene	-0.00546619	0.899248	0.0801719	0.0628892
SERTAD2	ENSG00000179833	protein_coding	0.156699	0.000260089	0.0781534	0.0698412
ST3GAL6	ENSG00000064225	protein_coding	-0.0301219	0.485268	0.171494	6.43886e-05
AP001029.1	ENSG00000267108	lncRNA	0.169378	7.75658e-05	0.191395	7.65492e-06
PKP2	ENSG00000057294	protein_coding	-0.116597	0.00672966	-0.115688	0.00720177
AL357315.1	ENSG00000227535	lncRNA	0.0890521	0.0387554	0.00803655	0.852328
RNU6-453P	ENSG00000252628	snRNA	-0.0414803	0.336452	-0.0388022	0.368602
TRIM51HP	ENSG00000166007	transcribed_unprocessed_pseudogene	-0.0598828	0.165052	-0.0170506	0.692871
AC005046.1	ENSG00000273055	lncRNA	0.0861515	0.0455866	0.0965379	0.0250401
RPL35AP28	ENSG00000242041	processed_pseudogene	0.0813182	0.0592066	0.0528646	0.22045
AP005242.3	ENSG00000278923	lncRNA	0.0514963	0.232645	0.0639447	0.138172
KRT1	ENSG00000167768	protein_coding	0.0539413	0.211181	0.0636326	0.140109
AC016583.1	ENSG00000280159	TEC	-0.152718	0.00037337	-0.00779867	0.856651
AC026185.1	ENSG00000235240	unprocessed_pseudogene	0.0478469	0.267479	-0.0382913	0.374946
PDLIM1P3	ENSG00000264172	processed_pseudogene	-0.0398433	0.355884	0.00635614	0.882954
RNU6-1273P	ENSG00000199903	snRNA	-0.00253935	0.953097	0.0128895	0.765273
RNA5SP218	ENSG00000200058	rRNA_pseudogene	0.122467	0.00440833	0.134233	0.00178828
AL080312.2	ENSG00000275358	lncRNA	-0.100558	0.019539	-0.164263	0.000127736
RAET1K	ENSG00000218358	transcribed_unprocessed_pseudogene	0.33939	5.36914e-16	0.356218	1.4339e-17
AC021506.1	ENSG00000266460	lncRNA	-0.0533441	0.216287	-0.0320683	0.457498
AC026464.3	ENSG00000260371	protein_coding
AC022150.3	ENSG00000269349	lncRNA	-0.0764345	0.0762275	-0.0452306	0.294551
Y_RNA	ENSG00000200291	misc_RNA	0.0186059	0.666472	0.038034	0.378166
DDX11L10	ENSG00000233614	transcribed_unprocessed_pseudogene	0.0354331	0.41166	0.0633639	0.141794
SLC45A4	ENSG00000022567	protein_coding	0.016439	0.703356	-0.00382162	0.929442
AC022743.1	ENSG00000278933	TEC	0.0128218	0.766468	-0.016728	0.698393
RNA5SP128	ENSG00000202175	rRNA_pseudogene	-0.00219332	0.959483	0.00421675	0.922194
MTRF1	ENSG00000120662	protein_coding	0.00829316	0.847669	0.013969	0.746183
AL135924.2	ENSG00000235523	lncRNA	0.000128327	0.997628	0.0462149	0.284159
AC112673.1	ENSG00000249848	processed_pseudogene	0.0111694	0.795851	-0.0878362	0.0415054
AL157858.2	ENSG00000277826	misc_RNA	0.0161742	0.707914	-0.0307629	0.476023
MTND5P14	ENSG00000230225	unprocessed_pseudogene	0.116895	0.0065895	0.187827	1.13523e-05
IGSF11-AS1	ENSG00000239877	lncRNA	0.0516772	0.231006	0.0817727	0.0577968
U8	ENSG00000201398	snoRNA	-0.00177261	0.96725	0.00249959	0.953831
AC018648.1	ENSG00000272905	lncRNA	0.110966	0.0099312	0.149342	0.000503946
AC009133.2	ENSG00000259952	lncRNA	0.05939	0.168563	0.0632682	0.142398
RARRES2P7	ENSG00000260812	processed_pseudogene	-0.0539189	0.211371	0.014628	0.734731
MTND2P28	ENSG00000225630	unprocessed_pseudogene	-0.082781	0.0547682	-0.0938188	0.0294469
FMO7P	ENSG00000230231	unprocessed_pseudogene	0.297387	1.81109e-12	0.399815	4.17131e-22
ESM1	ENSG00000164283	protein_coding	-0.129585	0.00257637	-0.146506	0.000653013
KF459542.1	ENSG00000231880	lncRNA
AC006458.1	ENSG00000227489	lncRNA	0.0741361	0.0855155	0.0874784	0.0423454
AP003730.1	ENSG00000254555	processed_pseudogene	-0.0459271	0.287171	-0.0246616	0.567789
RWDD2A	ENSG00000013392	protein_coding	0.0275835	0.522807	0.0381633	0.376428
LINC00592	ENSG00000258279	lncRNA	0.0528596	0.220494	0.129546	0.00258411
ENTPD1-AS1	ENSG00000226688	lncRNA	0.0890863	0.0386802	0.0471585	0.274335
LINC01181	ENSG00000250929	lncRNA	0.0869656	0.0435743	0.140549	0.00106901
ACOXL-AS1	ENSG00000204581	lncRNA	-0.0579022	0.179504	-0.066296	0.124227
AC104463.1	ENSG00000225620	lncRNA	0.0253504	0.557021	0.041987	0.330577
PPIAP6	ENSG00000258477	processed_pseudogene	0.0707602	0.10079	0.0434287	0.314228
AC092447.4	ENSG00000225488	lncRNA	0.0504215	0.242553	0.0484386	0.261601
SCFD2	ENSG00000184178	protein_coding	-0.0583146	0.17642	-0.0414556	0.336628
GFOD1-AS1	ENSG00000237786	lncRNA	0.115023	0.00751567	0.0223086	0.605305
YWHAB	ENSG00000166913	protein_coding	-0.0291957	0.498794	-0.023159	0.591507
AL669914.2	ENSG00000275856	misc_RNA
TMEM155	ENSG00000164112	protein_coding	0.461126	9.84066e-30	0.41337	1.16441e-23
AC013652.1	ENSG00000259345	lncRNA	0.00883135	0.837916	0.0915556	0.0335766
TOMM40	ENSG00000130204	protein_coding	0.0268174	0.534423	-0.0306418	0.477639
AL109806.1	ENSG00000280387	TEC	0.215479	4.40715e-07	0.214783	4.80954e-07
PRSS48	ENSG00000189099	protein_coding	0.0654917	0.128868	0.0686363	0.11146
AL591806.1	ENSG00000232879	processed_pseudogene	0.179367	2.80673e-05	0.146956	0.000620543
ADTRP	ENSG00000111863	protein_coding	0.0983341	0.0224188	0.361469	8.14421e-19
NDUFAF2	ENSG00000164182	protein_coding	-0.25526	1.8287e-09	-0.243035	1.22228e-08
SEPSECS	ENSG00000109618	protein_coding	0.0368104	0.393709	0.0218893	0.611996
AC138894.3	ENSG00000271623	processed_pseudogene	0.0214464	0.619324	0.044658	0.300713
Z98885.3	ENSG00000279345	lncRNA	0.0819882	0.0571379	0.092876	0.0310915
DCDC2C	ENSG00000214866	protein_coding	-0.0308447	0.47485	0.0113189	0.793181
CWC27	ENSG00000153015	protein_coding	-0.179414	2.79294e-05	-0.208089	1.16137e-06
RNA5SP37	ENSG00000202290	rRNA_pseudogene	0.0883737	0.0402702	0.0770614	0.0738419
AC084125.1	ENSG00000254578	lncRNA
AL512306.3	ENSG00000240710	lncRNA	0.0536748	0.213448	0.0653996	0.129408
AC105391.1	ENSG00000248778	processed_pseudogene
FO082796.1	ENSG00000250210	unprocessed_pseudogene	-0.020941	0.627606	-0.0326403	0.449511
SMARCE1P1	ENSG00000225215	processed_pseudogene	0.106677	0.0132133	0.0963341	0.0253165
PHBP19	ENSG00000257246	processed_pseudogene	0.130137	0.00246857	0.199673	2.98206e-06
LINC02453	ENSG00000245017	lncRNA	-0.0528569	0.220517	0.0592994	0.169163
AL117327.1	ENSG00000281091	lncRNA	0.155227	0.000297599	0.167673	9.17448e-05
LINC02061	ENSG00000250885	lncRNA	-0.132692	0.0020209	-0.138191	0.0012986
AL133445.2	ENSG00000273797	lncRNA	0.130387	0.00242093	0.102967	0.0167878
LHX5	ENSG00000089116	protein_coding	0.0997325	0.0205676	0.0928835	0.0310778
MYOM2	ENSG00000036448	protein_coding	0.0103381	0.810747	-0.0206212	0.632767
AL158151.2	ENSG00000234055	lncRNA	0.110008	0.0105942	0.137456	0.00137891
AC093227.2	ENSG00000267552	protein_coding	0.0199654	0.643728	0.00840437	0.845652
MTND6P7	ENSG00000224695	processed_pseudogene	-0.0513441	0.23403	-0.0539481	0.211123
EVX1	ENSG00000106038	protein_coding	0.0934024	0.0301456	0.0305406	0.479218
GLYATL1P1	ENSG00000255189	unprocessed_pseudogene	0.358123	9.38359e-18	0.441761	3.73547e-27
MAP9	ENSG00000164114	protein_coding	0.124935	0.00367017	0.127774	0.00297987
RNU7-147P	ENSG00000238698	snRNA	-0.0396967	0.357658	-0.0593428	0.168903
RNU1-47P	ENSG00000199836	snRNA	0.164029	0.000130641	0.209766	8.94801e-07
APIP	ENSG00000149089	protein_coding	-0.203109	1.9928e-06	-0.157717	0.000240801
AC097063.1	ENSG00000224570	processed_pseudogene	0.123413	0.00411088	0.0381754	0.376394
MAF1	ENSG00000179632	protein_coding	0.0924893	0.0318024	0.0254197	0.555827
Z82195.1	ENSG00000271677	unprocessed_pseudogene	-0.0232005	0.590955	0.00436002	0.919559
FOXP1	ENSG00000114861	protein_coding	-0.0302448	0.483488	0.0197608	0.647027
OR5L2	ENSG00000205030	protein_coding	-0.0916703	0.0333543	-0.129933	0.00250788
PLCE1	ENSG00000138193	protein_coding	0.0287286	0.505691	0.054827	0.2037
PRAMEF4	ENSG00000243073	protein_coding	-0.00584088	0.892382	0.00359266	0.933681
RAD17	ENSG00000152942	protein_coding	-0.205226	1.54922e-06	-0.193707	6.15757e-06
AC026877.1	ENSG00000240809	processed_pseudogene	0.133015	0.00197003	0.139138	0.00120141
AC005086.4	ENSG00000280004	pseudogene	0.0463007	0.283264	-0.0114959	0.790022
AC108043.1	ENSG00000224560	processed_pseudogene	-0.0776458	0.0716731	-0.0696028	0.106499
CICP17	ENSG00000227233	processed_pseudogene	-0.0024203	0.955294	0.0837589	0.0519583
SPCS2	ENSG00000118363	protein_coding	-0.156322	0.000269233	-0.146178	0.000671699
PPIAP45	ENSG00000258116	processed_pseudogene	0.504228	4.20475e-36	0.480307	1.86249e-32
DGCR11	ENSG00000273311	lncRNA	0.156361	0.000268286	0.150894	0.000445503
SETDB2	ENSG00000136169	protein_coding	-0.00646559	0.880954	0.104844	0.0149186
AC131212.2	ENSG00000279700	TEC	0.10841	0.0117866	0.138251	0.00129218
DESI2	ENSG00000121644	protein_coding	0.0718703	0.0955441	0.067264	0.118792
PAX3	ENSG00000135903	protein_coding	0.00238997	0.955854	-0.0116099	0.787988
COX17	ENSG00000138495	protein_coding	-0.0250344	0.561949	-0.00297153	0.945109
PSORS1C3	ENSG00000204528	lncRNA	0.114064	0.00803336	0.123827	0.00400815
NLGN2	ENSG00000169992	protein_coding	0.119622	0.00542345	0.116389	0.00685635
AC090686.1	ENSG00000239344	processed_pseudogene	-0.121674	0.00467237	-0.102394	0.0174087
SERPINE3	ENSG00000253309	protein_coding	0.100562	0.0195332	0.114195	0.00796114
HAO1	ENSG00000101323	protein_coding	-0.0819713	0.0571895	0.0367	0.395131
AC087045.2	ENSG00000272456	lncRNA	-0.0201305	0.640987	0.199048	3.2067e-06
LINC02201	ENSG00000251538	lncRNA	-0.00568462	0.895245	0.0962556	0.0254364
LINC02864	ENSG00000263711	lncRNA	-0.0667643	0.121585	-0.0442163	0.305523
AC127496.4	ENSG00000262662	lncRNA	0.0835983	0.0524112	0.123843	0.00398169
PKMYT1	ENSG00000127564	protein_coding	0.318825	3.36179e-14	0.367643	0
HSPA8P15	ENSG00000219395	processed_pseudogene	0.173403	5.18477e-05	0.158262	0.000225126
OR4A7P	ENSG00000255349	unprocessed_pseudogene	-0.0686614	0.111329	-0.0529729	0.219505
XIAPP2	ENSG00000254843	processed_pseudogene	0.0771001	0.0736965	0.0952355	0.0270416
AC107075.1	ENSG00000277998	unprocessed_pseudogene	-0.121966	0.00457342	-0.105632	0.0141775
AL355810.1	ENSG00000275248	lncRNA	0.0025111	0.953619	0.0470205	0.275839
EIF3LP3	ENSG00000226086	processed_pseudogene	0.00704864	0.870309	0.0369011	0.392545
AP001626.1	ENSG00000235023	lncRNA	-0.175422	4.22151e-05	-0.145149	0.000725036
FAM89B	ENSG00000176973	protein_coding	0.135723	0.00158687	0.0508235	0.238729
AL356215.1	ENSG00000255521	lncRNA	0.0633317	0.141998	0.272191	1.30719e-10
IGLJ6	ENSG00000211682	IG_J_gene	0.160576	0.000181353	0.180379	2.5241e-05
AL592464.1	ENSG00000231630	lncRNA	-0.0238471	0.580649	0.0172033	0.690262
TMEM251P1	ENSG00000249514	processed_pseudogene	0.0341139	0.429298	0.060612	0.159957
Z97832.2	ENSG00000272374	lncRNA	0.149622	0.000491652	0.139974	0.00113222
MED8	ENSG00000159479	protein_coding	0.331418	2.77008e-15	0.272231	1.54724e-10
PHF1	ENSG00000112511	protein_coding	-0.110681	0.0101244	-0.137316	0.0014073
ZNF781	ENSG00000196381	protein_coding	-0.0268431	0.534031	-0.0409883	0.342107
IGHV1-24	ENSG00000211950	IG_V_gene	0.368929	8.01948e-19	0.381782	3.80102e-20
RNU6-1329P	ENSG00000202534	snRNA	-0.021813	0.613345	-0.0289141	0.502946
AC103563.2	ENSG00000231062	lncRNA	-0.179565	2.74918e-05	-0.00800593	0.852884
DIPK1A	ENSG00000154511	protein_coding	0.207576	1.16785e-06	0.265447	4.4774e-10
AC008489.1	ENSG00000253946	processed_pseudogene	-0.016129	0.708694	-0.0288003	0.504629
ANKMY1	ENSG00000144504	protein_coding	0.23425	3.74325e-08	0.220999	2.34775e-07
PSMB6	ENSG00000142507	protein_coding	0.0717871	0.0959298	0.0440723	0.306998
AC027176.2	ENSG00000259677	processed_pseudogene	0.0638528	0.13874	0.0422505	0.327549
GUCY1A1	ENSG00000164116	protein_coding	0.0593099	0.169139	0.00336473	0.937859
AC009237.15	ENSG00000273305	lncRNA	0.127125	0.00311119	0.160809	0.000177422
PRKG2	ENSG00000138669	protein_coding	-0.0707802	0.100693	0.00963884	0.82333
MESTP3	ENSG00000250927	processed_pseudogene	0.0866122	0.0444385	0.063773	0.139235
FBXO45	ENSG00000174013	protein_coding	-0.00900179	0.834832	-0.00523642	0.903431
AC107421.1	ENSG00000235110	processed_pseudogene	0.0245606	0.569377	0.0140998	0.743968
AC098657.3	ENSG00000277670	unprocessed_pseudogene	-0.0216901	0.615347	-0.0230774	0.592927
AC002383.1	ENSG00000227863	lncRNA	0.0238116	0.581213	-0.0868366	0.043888
AMZ2	ENSG00000196704	protein_coding	-0.00756222	0.860952	0.0109572	0.799584
AC021106.2	ENSG00000251332	processed_pseudogene	-0.0813556	0.0590895	-0.00095831	0.982291
AC066612.1	ENSG00000259235	lncRNA	-0.0882128	0.0406366	-0.0263814	0.541091
AC116612.1	ENSG00000258507	lncRNA	-0.00951342	0.825591	-0.0129121	0.764873
TMEM52	ENSG00000178821	protein_coding	-0.0607606	0.158933	-0.0592655	0.169407
RPS2P24	ENSG00000244019	processed_pseudogene	0.0875267	0.0422312	0.121241	0.00482277
RNA5SP177	ENSG00000222054	rRNA_pseudogene	-0.00165096	0.969496	-0.00725357	0.866573
CHN2	ENSG00000106069	protein_coding	0.178489	3.07611e-05	0.254363	2.38826e-09
RN7SL430P	ENSG00000243911	misc_RNA	0.0294464	0.495113	0.0454282	0.292445
LNCPRESS1	ENSG00000232301	lncRNA	0.0182766	0.672027	0.0328264	0.446929
ZNF460-AS1	ENSG00000267871	lncRNA	0.0571178	0.18548	0.0800572	0.0632815
AC021035.1	ENSG00000227851	lncRNA	-0.0165835	0.700873	-0.000610977	0.988709
AL512504.1	ENSG00000225715	processed_pseudogene	0.0595989	0.167068	0.0760529	0.0777102
OR2AS2P	ENSG00000271934	unprocessed_pseudogene	0.0851894	0.0480652	0.0203946	0.636614
AC005828.7	ENSG00000271919	transcribed_processed_pseudogene	0.113456	0.00837821	0.0622507	0.148941
GCNT4	ENSG00000176928	protein_coding	-0.122974	0.00424663	-0.0585049	0.174955
AC012506.3	ENSG00000233714	lncRNA	0.0830011	0.054125	0.118652	0.00581525
KLK8	ENSG00000129455	protein_coding	-0.0334191	0.438762	0.112905	0.00870155
AC024060.1	ENSG00000253049	snoRNA	-0.0355706	0.409846	-0.0450311	0.296689
RN7SL541P	ENSG00000240250	misc_RNA	0.0549259	0.202954	0.0525681	0.223053
MIR8081	ENSG00000277889	miRNA	0.0309869	0.472815	-0.0132507	0.758895
AL122016.1	ENSG00000216902	processed_pseudogene	-0.0366189	0.396176	-0.0594609	0.168055
AC097527.1	ENSG00000237666	unprocessed_pseudogene	0.0699066	0.104976	0.0550863	0.201636
IP6K3	ENSG00000161896	protein_coding	-0.0533025	0.216646	-0.0335054	0.43758
AL136146.1	ENSG00000254672	processed_pseudogene	0.110319	0.0103745	0.00950956	0.825661
MTF2	ENSG00000143033	protein_coding	0.254131	2.16617e-09	0.240524	1.73693e-08
ITFG2-AS1	ENSG00000256150	lncRNA	0.0780536	0.0701907	0.073635	0.0876572
NOBOX	ENSG00000106410	protein_coding	-0.0305043	0.47974	0.0260975	0.545455
RBM15B	ENSG00000259956	protein_coding	-0.0107086	0.804099	-0.0563299	0.191565
PIH1D2	ENSG00000150773	protein_coding	0.00201989	0.962684	-0.00239992	0.955656
AL390778.1	ENSG00000227958	lncRNA	-0.122045	0.00454717	-0.121978	0.00456948
KRT18P61	ENSG00000267083	processed_pseudogene	0.0286272	0.507195	0.0783677	0.0690661
LINC02126	ENSG00000259847	lncRNA	0.0623621	0.148214	0.199913	2.89993e-06
AL136981.1	ENSG00000226668	transcribed_unprocessed_pseudogene	-0.013234	0.75919	0.016735	0.698274
PCGF7P	ENSG00000268140	processed_pseudogene	-0.016782	0.697468	-0.0107507	0.803345
AL031009.1	ENSG00000278987	TEC	0.127228	0.00308688	0.123491	0.00408716
AC008638.2	ENSG00000250006	processed_pseudogene	-0.0157456	0.715313	-0.0198253	0.646055
VN1R53P	ENSG00000236313	processed_pseudogene	-0.0284846	0.509313	0.00984869	0.819549
OR52E1	ENSG00000273085	polymorphic_pseudogene	-0.055791	0.195919	-0.0683875	0.112767
AC009690.1	ENSG00000260729	protein_coding	0.166511	0.00010277	0.180868	2.39755e-05
MT1A	ENSG00000205362	protein_coding	0.0744498	0.0841967	0.0935844	0.0298242
AC006064.1	ENSG00000245667	lncRNA	0.343703	2.16595e-16	0.33904	5.7752e-16
AC004817.1	ENSG00000258517	lncRNA	0.133625	0.001877	0.274972	8.3239e-11
AC104009.1	ENSG00000254768	lncRNA	0.0429417	0.31969	-0.0118486	0.783736
RNU6-391P	ENSG00000202050	snRNA	0.109053	0.011293	0.0158986	0.712669
AL356234.2	ENSG00000230533	lncRNA	0.0415162	0.336033	0.109172	0.0112037
ATP2A1	ENSG00000196296	protein_coding	0.116445	0.00680251	0.15493	0.000310541
AC093424.1	ENSG00000270457	lncRNA	-0.0421924	0.328215	-0.025403	0.556202
IGKV1OR22-5	ENSG00000230481	IG_V_pseudogene	0.243763	9.87539e-09	0.33962	5.11728e-16
RNU6-448P	ENSG00000252861	snRNA	0.0440455	0.307398	0.0451166	0.295772
DPY19L1P2	ENSG00000231952	unprocessed_pseudogene	0.0565553	0.189855	0.034958	0.417963
OR6C72P	ENSG00000205331	unprocessed_pseudogene	-0.0876084	0.0420385	-0.0624151	0.147869
AC027281.1	ENSG00000279123	TEC	0.13684	0.0014498	0.17119	6.47733e-05
RNU1-129P	ENSG00000206791	snRNA	-0.0280787	0.515368	-0.0265661	0.538261
NCAPG	ENSG00000109805	protein_coding	0.333098	1.96833e-15	0.344538	2.10412e-16
IGHV5-78	ENSG00000211978	IG_V_pseudogene	0.235921	2.97421e-08	0.224236	1.43278e-07
FANK1	ENSG00000203780	protein_coding	0.21262	6.29724e-07	0.227888	9.61332e-08
NOP2	ENSG00000111641	protein_coding	0.290347	6.25194e-12	0.312504	1.49944e-13
ZNF880	ENSG00000221923	protein_coding	-0.068657	0.111352	-0.0497861	0.24846
MELTF	ENSG00000163975	protein_coding	0.280678	3.24439e-11	0.353218	2.31819e-17
ZNF736P9Y	ENSG00000239893	transcribed_processed_pseudogene	0.12558	0.0034968	0.159819	0.000194713
PTPRB	ENSG00000127329	protein_coding	-0.171931	6.01402e-05	-0.168053	9.03857e-05
PRANCR	ENSG00000257815	lncRNA	0.219135	2.77261e-07	0.24173	1.46799e-08
AC116914.1	ENSG00000262358	lncRNA	0.164172	0.000128859	0.293338	3.70875e-12
RNF14P2	ENSG00000250594	processed_pseudogene	0.0706998	0.101081	0.117589	0.00627348
DGKD	ENSG00000077044	protein_coding	0.0748996	0.0823341	0.023005	0.593976
TMCO1	ENSG00000143183	protein_coding	-0.0526548	0.22229	-0.0473289	0.272603
PDE11A-AS1	ENSG00000229941	lncRNA	-0.193253	6.2166e-06	-0.0100847	0.815302
AC117500.5	ENSG00000279455	TEC	0.0244854	0.57056	0.00676267	0.875527
RAB5C	ENSG00000108774	protein_coding	0.0666838	0.122036	0.0497809	0.248509
NPBWR2	ENSG00000125522	protein_coding	-0.0368533	0.393159	-0.0334651	0.438132
UPP1	ENSG00000183696	protein_coding	-0.0411123	0.34076	0.0466625	0.279418
AP001610.2	ENSG00000228318	lncRNA	0.267198	2.90165e-10	0.25278	2.64976e-09
AC064859.1	ENSG00000279874	TEC	-0.00738442	0.864189	0.0550682	0.201784
AC008760.1	ENSG00000269680	lncRNA	0.0904515	0.0357829	0.116794	0.00663708
AC093323.2	ENSG00000279859	TEC	0.0466465	0.279681	0.00292421	0.945999
RNA5SP36	ENSG00000222129	rRNA_pseudogene	-0.0120877	0.779484	-0.00423846	0.921794
RPS17P17	ENSG00000225758	processed_pseudogene	0.00297982	0.944974	-0.00436358	0.919494
TRABD2B	ENSG00000269113	protein_coding	0.209324	9.44454e-07	0.198081	3.75389e-06
RPL36P2	ENSG00000231302	processed_pseudogene	0.0911392	0.0343946	0.0853155	0.0477339
AC073534.1	ENSG00000268442	processed_pseudogene	0.132064	0.00212353	0.122199	0.00451872
RPS3AP17	ENSG00000244031	processed_pseudogene	-0.00111659	0.979367	0.0310635	0.471722
AC020914.3	ENSG00000268957	unprocessed_pseudogene	0.122938	0.00425789	0.141546	0.000983658
AC244157.1	ENSG00000231392	unprocessed_pseudogene	0.178358	3.11828e-05	0.207989	1.11081e-06
AMN	ENSG00000166126	protein_coding	-0.110486	0.0102585	-0.136833	0.00146349
KCNE1B	ENSG00000276289	protein_coding	0.0350258	0.41706	0.140063	0.00111294
KLK10	ENSG00000129451	protein_coding	0.0612637	0.155505	0.203774	1.84171e-06
AL133338.1	ENSG00000260000	lncRNA	0.154423	0.00032015	0.133766	0.00187072
MRPL57P7	ENSG00000254312	processed_pseudogene	0.0539322	0.211258	0.109167	0.0112072
AF096876.1	ENSG00000259981	lncRNA	-0.0796437	0.0646484	-0.102459	0.0173371
KDM5B	ENSG00000117139	protein_coding	0.0182367	0.672702	-0.00698833	0.871367
KRTAP19-3	ENSG00000244025	protein_coding	0.0234464	0.587025	-0.00987172	0.819134
STPG1	ENSG00000001460	protein_coding	0.0029502	0.94552	-0.0389134	0.367115
AC004951.3	ENSG00000241057	transcribed_unprocessed_pseudogene	0.152032	0.000397035	0.152083	0.000395219
FHOD1	ENSG00000135723	protein_coding	0.233304	4.26081e-08	0.183047	1.9658e-05
PTPRH	ENSG00000080031	protein_coding	0.170142	7.19058e-05	0.276529	6.45058e-11
PCMTD1	ENSG00000168300	protein_coding	-0.0748022	0.0827346	-0.0598689	0.1651
AL121957.1	ENSG00000234206	lncRNA	0.00710463	0.869288	-0.0318568	0.460471
OR14A16	ENSG00000196772	protein_coding	-0.0618231	0.151759	-0.0564056	0.191031
NDUFS5P6	ENSG00000255531	processed_pseudogene	0.0116185	0.787835	0.0241064	0.576541
AL136038.1	ENSG00000200693	snoRNA	-0.132037	0.00212792	-0.14137	0.000998255
AC002128.1	ENSG00000268947	lncRNA	0.184986	1.54555e-05	0.19109	7.91973e-06
AC112907.2	ENSG00000231982	unprocessed_pseudogene	-0.0549235	0.202974	0.113796	0.00818407
GLRA3	ENSG00000145451	protein_coding	-0.0350528	0.416701	0.0593964	0.168517
AACSP1	ENSG00000250420	transcribed_unprocessed_pseudogene	0.0283579	0.5112	0.00259113	0.952142
RPS28P7	ENSG00000227097	processed_pseudogene	1.30293e-05	0.999759	-0.0814426	0.0588345
COX7A2P2	ENSG00000236764	processed_pseudogene	-0.0286376	0.50704	-0.0292445	0.498077
MINDY4	ENSG00000106125	protein_coding	0.0926808	0.0314487	0.0873666	0.0426369
MAP2K7	ENSG00000076984	protein_coding	0.137155	0.00141315	0.0662161	0.124656
AC013733.2	ENSG00000234595	lncRNA	-0.0495991	0.250331	-0.0333974	0.439059
AP000281.2	ENSG00000232360	lncRNA	-0.0349213	0.418452	-0.0491114	0.255025
SMIM32	ENSG00000271824	protein_coding	0.0705499	0.101808	0.0878785	0.041407
RBM38-AS1	ENSG00000218018	lncRNA	0.2495	4.30156e-09	0.400021	3.95584e-22
ZNF767P	ENSG00000133624	transcribed_unprocessed_pseudogene	0.21281	6.15042e-07	0.207553	1.23855e-06
AC010376.1	ENSG00000253801	processed_pseudogene	0.0105949	0.806138	-0.0108548	0.80148
MT-TL1	ENSG00000209082	Mt_tRNA	-0.0487968	0.258085	-0.0379473	0.379255
AP5S1	ENSG00000125843	protein_coding	0.0478786	0.267161	0.0597442	0.165983
GRIP1	ENSG00000155974	protein_coding	-0.0836521	0.052259	0.012756	0.767559
RPS29P12	ENSG00000243664	processed_pseudogene	0.0970724	0.0242112	0.0594265	0.168301
VRK3	ENSG00000105053	protein_coding	0.0340283	0.430458	-0.00809767	0.85117
H2BP8	ENSG00000235976	processed_pseudogene	-0.0066619	0.877367	0.00607251	0.888142
SRSF10P1	ENSG00000267717	processed_pseudogene	0.0163472	0.704935	0.111421	0.00962947
LINC01880	ENSG00000232002	lncRNA	0.0659771	0.126051	0.0440693	0.307136
SNORD99	ENSG00000221539	snoRNA	0.361822	4.08558e-18	0.35865	8.3406e-18
FP236315.1	ENSG00000279064	lncRNA	-0.0223951	0.603906	-0.0342108	0.427988
AC027369.4	ENSG00000254920	unprocessed_pseudogene	0.0143901	0.738886	0.0202271	0.639385
NDUFAF4P4	ENSG00000231378	processed_pseudogene	0.0687672	0.110778	0.00974666	0.821386
AC123904.2	ENSG00000257323	processed_pseudogene	-0.0454046	0.292696	-0.0201239	0.641096
VENTXP3	ENSG00000257364	processed_pseudogene	-0.0216021	0.616782	0.0150389	0.727571
ARMH2	ENSG00000260286	protein_coding	0.0105689	0.806604	0.100768	0.0192843
SLC2A1	ENSG00000117394	protein_coding	0.100671	0.0194009	0.0366342	0.39586
LEMD1-AS1	ENSG00000226235	lncRNA	0.0179505	0.677547	0.00554522	0.897799
AL360270.2	ENSG00000261654	lncRNA	0.0499203	0.247273	0.0785219	0.0685196
WNT1	ENSG00000125084	protein_coding	0.488995	9.52715e-34	0.508499	8.74685e-37
MIR4635	ENSG00000263834	miRNA	0.171609	6.2112e-05	0.172671	5.58251e-05
AC104825.1	ENSG00000251615	lncRNA	0.0760345	0.0777823	0.0303877	0.4813
AC024681.2	ENSG00000254227	lncRNA	0.0174322	0.686358	0.0694136	0.107456
AC012414.3	ENSG00000259443	lncRNA	-0.00567233	0.89547	0.0148837	0.730273
AC134050.1	ENSG00000241537	processed_pseudogene	0.0252539	0.558523	0.064436	0.135162
MUSK	ENSG00000030304	protein_coding	0.145838	0.000683445	0.163277	0.000140384
CDY1	ENSG00000172288	protein_coding	0.0267047	0.536143	0.0371293	0.389623
AL591684.3	ENSG00000270369	processed_pseudogene	0.0296242	0.492512	0.0248804	0.564358
LINC02317	ENSG00000258678	lncRNA	0.0333187	0.440139	0.0386432	0.37057
ST6GALNAC4P1	ENSG00000233469	processed_pseudogene	0.163033	0.000143694	0.16163	0.000164189
POLR2LP1	ENSG00000238211	processed_pseudogene	0.125942	0.00340263	0.14396	0.000802476
AC093802.1	ENSG00000220256	lncRNA	-0.00397933	0.926562	0.107889	0.0122006
RNA5SP465	ENSG00000212497	rRNA_pseudogene	0.0374565	0.385455	-0.017003	0.693684
DUX4L5	ENSG00000280799	unprocessed_pseudogene
AC093249.6	ENSG00000261840	lncRNA	0.109235	0.0111565	0.0874801	0.0423676
WASH4P	ENSG00000234769	unprocessed_pseudogene	0.0691731	0.108683	0.0754435	0.080129
RNU6-175P	ENSG00000252705	snRNA	0.00789978	0.854813	-0.0190222	0.659473
RNU6-428P	ENSG00000199812	snRNA	0.0483122	0.262848	0.0672255	0.119026
SPINK1	ENSG00000164266	protein_coding	0.0303067	0.482593	0.163595	0.000136189
AL031710.1	ENSG00000261399	lncRNA	-0.2882	9.06228e-12	-0.193769	5.86564e-06
PHKBP2	ENSG00000258467	unprocessed_pseudogene	0.042106	0.329208	0.0245063	0.570231
AC107015.1	ENSG00000241815	processed_pseudogene	0.0177253	0.68137	-0.017952	0.677522
VSTM2B	ENSG00000187135	protein_coding	0.0770716	0.0738038	0.137264	0.00140069
HCG27	ENSG00000206344	lncRNA	0.210561	8.11806e-07	0.197368	4.0726e-06
AL132655.4	ENSG00000274491	misc_RNA
RN7SL521P	ENSG00000240877	misc_RNA	0.111645	0.00948434	0.150373	0.000460129
AC139768.1	ENSG00000278126	lncRNA	-0.26804	2.53935e-10	-0.251123	3.84027e-09
AC091819.2	ENSG00000253713	lncRNA	0.00956215	0.824712	-0.00703674	0.870526
AC079298.1	ENSG00000278981	lncRNA	0.0322919	0.454367	0.058786	0.172943
SPATA31D1	ENSG00000214929	protein_coding	0.0627181	0.145908	0.105971	0.0138367
MTND4P8	ENSG00000248548	unprocessed_pseudogene	-0.0463617	0.282631	-0.0446045	0.301292
GLYCTK	ENSG00000168237	protein_coding	0.0406261	0.346505	0.0777425	0.0713278
MASP2	ENSG00000009724	protein_coding	0.0277572	0.520191	0.0719683	0.095092
FOXD2-AS1	ENSG00000237424	lncRNA	0.129981	0.00249846	0.0928127	0.0312384
DNAJA1P6	ENSG00000228045	processed_pseudogene	-0.00446325	0.917661	0.00558599	0.897052
RPRM	ENSG00000177519	protein_coding	-0.0346487	0.422095	-0.0189261	0.661087
TNNT1	ENSG00000105048	protein_coding	0.20197	2.27938e-06	0.241848	1.29731e-08
AC008555.6	ENSG00000280106	TEC	0.0293291	0.496833	0.016694	0.698887
AC009220.1	ENSG00000228360	processed_pseudogene	0.142351	0.000919389	0.131664	0.00219128
MTND1P11	ENSG00000228166	unprocessed_pseudogene	0.075324	0.0806075	0.118094	0.00605166
AC138869.1	ENSG00000260414	processed_pseudogene
MT-ND1	ENSG00000198888	protein_coding	-0.145841	0.000683251	-0.136307	0.00152688
PPOX	ENSG00000143224	protein_coding	0.190562	8.39854e-06	0.190556	8.73593e-06
OR2U2P	ENSG00000242524	unprocessed_pseudogene	-0.0023684	0.956252	0.047297	0.273022
MTATP6P26	ENSG00000236878	processed_pseudogene	0.194382	5.47302e-06	0.194978	5.11535e-06
DEFA1	ENSG00000206047	protein_coding	0.0892245	0.0383782	0.0706564	0.101291
AL136369.2	ENSG00000231496	lncRNA	-0.0787614	0.0676776	-0.0890288	0.0388066
LINC02301	ENSG00000258743	lncRNA	-0.0870743	0.0433113	-0.0413815	0.337605
H6PD	ENSG00000049239	protein_coding	0.246018	7.14147e-09	0.178977	3.01097e-05
RCOR1	ENSG00000089902	protein_coding	-0.120247	0.00518408	-0.163989	0.000133797
GRAMD1C	ENSG00000178075	protein_coding	-0.269436	2.03365e-10	-0.231958	5.59782e-08
LINC01429	ENSG00000227964	lncRNA	-0.0404376	0.34875	0.00151448	0.972017
RPS6KB1	ENSG00000108443	protein_coding	0.0437372	0.310799	0.0280993	0.51494
AC068620.1	ENSG00000269921	lncRNA	0.0425844	0.323737	-0.013626	0.752286
ADIRF-AS1	ENSG00000272734	lncRNA	0.00433126	0.920088	0.0205073	0.634647
GLI3	ENSG00000106571	protein_coding	0.102437	0.0173615	0.0879809	0.0411966
MIR378D1	ENSG00000263631	miRNA	0.0174762	0.685608	0.0245172	0.570059
MTATP6P19	ENSG00000228316	processed_pseudogene	0.0462896	0.28338	-0.0312621	0.468891
OFD1P4Y	ENSG00000229406	unprocessed_pseudogene	-0.0334033	0.438979	-0.0247755	0.566001
AC006001.2	ENSG00000226824	lncRNA	0.0154503	0.720427	0.0261525	0.54449
KCNE4	ENSG00000152049	protein_coding	-0.121094	0.00487461	-0.155884	0.000284774
AL589987.1	ENSG00000230707	processed_pseudogene	0.0377011	0.382357	0.163072	0.000143163
EIF1P5	ENSG00000266563	unprocessed_pseudogene	-0.0398944	0.355267	-0.0485715	0.260293
HOXC13	ENSG00000123364	protein_coding	-0.0645553	0.13444	-0.0771609	0.0734689
DAP3P1	ENSG00000225082	unprocessed_pseudogene	0.0750421	0.081751	0.0993164	0.021104
TOLLIP-AS1	ENSG00000255153	lncRNA	-0.148004	0.000566566	-0.176902	3.7293e-05
AC009065.8	ENSG00000261663	lncRNA	0.0657997	0.127075	0.0934049	0.0301729
FAM217B	ENSG00000196227	protein_coding	0.191236	7.79215e-06	0.19486	5.40994e-06
PPIC-AS1	ENSG00000249996	lncRNA	0.000599791	0.988916	0.0354874	0.410943
AC011396.1	ENSG00000248842	lncRNA	0.0235034	0.586116	-0.00129711	0.976032
AC139143.1	ENSG00000230080	processed_pseudogene	0.0556927	0.196709	0.0826097	0.0552731
AC067817.2	ENSG00000253829	lncRNA	-0.00169779	0.968631	-0.00877185	0.838993
FCGR2B	ENSG00000072694	protein_coding	0.667911	6.6279e-71	0.693721	0
LAMTOR4	ENSG00000188186	protein_coding	0.0330809	0.443411	0.0184086	0.669701
PHYKPL	ENSG00000175309	protein_coding	0.214803	4.79741e-07	0.193689	6.16993e-06
U3	ENSG00000212211	snoRNA	0.0775197	0.0721368	-0.00793722	0.854132
VN1R7P	ENSG00000275592	processed_pseudogene	0.00342553	0.936759	0.0574224	0.183141
AC034234.1	ENSG00000248935	lncRNA	-0.0698751	0.105133	-0.176346	3.83983e-05
KIAA1328	ENSG00000150477	protein_coding	-0.244729	8.59788e-09	-0.25246	3.1591e-09
KRT8P10	ENSG00000231203	processed_pseudogene	-0.0688062	0.110575	-0.0982016	0.0226014
AC133473.1	ENSG00000236489	processed_pseudogene	0.0888277	0.0392511	0.0800161	0.0634038
RNU7-90P	ENSG00000238731	snRNA	0.0020795	0.961584	-0.0630289	0.143917
NME1-NME2	ENSG00000011052	protein_coding	0.153143	0.000359384	0.164824	0.000123533
AC007274.2	ENSG00000236690	unprocessed_pseudogene	-0.068632	0.111483	-0.0608103	0.158592
PHLDA2	ENSG00000181649	protein_coding	0.237731	2.31392e-08	0.223177	1.7757e-07
CBL	ENSG00000110395	protein_coding	0.158155	0.000227378	0.149776	0.000491581
ASS1P2	ENSG00000223922	processed_pseudogene	0.138887	0.00122646	0.208786	1.00837e-06
AC022690.1	ENSG00000254425	processed_pseudogene	0.00692889	0.872493	0.120879	0.00495166
RLN1	ENSG00000107018	protein_coding	-0.0644041	0.135356	-0.042709	0.322322
AC093801.2	ENSG00000248480	processed_pseudogene	0.000693626	0.987182	0.102479	0.0173158
IGHV1-12	ENSG00000254174	IG_V_pseudogene	0.323444	1.36408e-14	0.383714	2.37506e-20
RN7SL193P	ENSG00000239679	misc_RNA	0.0779833	0.0704444	-0.000661047	0.987784
AC245128.2	ENSG00000228790	unprocessed_pseudogene	0.0280886	0.515221	0.0204502	0.635695
KRT8P50	ENSG00000260799	processed_pseudogene	0.164124	0.00012945	0.147819	0.000575759
CLN6	ENSG00000128973	protein_coding	0.107784	0.0122855	0.0320697	0.457357
EFS	ENSG00000100842	protein_coding	0.0651649	0.130792	0.0773346	0.072829
PPIAP27	ENSG00000234363	processed_pseudogene	0.0151383	0.725843	0.0701792	0.103624
AC103592.1	ENSG00000223905	processed_pseudogene	0.0744847	0.0840508	0.0250935	0.561026
ERRFI1	ENSG00000116285	protein_coding	-0.0245808	0.569058	-0.0589386	0.171775
AL049874.2	ENSG00000244756	processed_pseudogene	-0.00426145	0.921372	0.0332529	0.441043
EVPL	ENSG00000167880	protein_coding	0.0970211	0.0242865	0.109917	0.01069
AC015878.2	ENSG00000265948	lncRNA	0.0411822	0.339938	0.102032	0.0178123
GRAMD4P8	ENSG00000270930	processed_pseudogene	0.123612	0.00405068	0.163708	0.000134718
AC120024.4	ENSG00000279273	TEC	-0.01915	0.65733	0.00500673	0.907677
SMIM2	ENSG00000139656	protein_coding	0.119307	0.00554811	0.0555261	0.198054
AC073257.1	ENSG00000232140	lncRNA	0.0425465	0.324168	0.14031	0.0010904
SPON1-AS1	ENSG00000254418	lncRNA	0.120597	0.00505412	0.133589	0.00188229
IL27RA	ENSG00000104998	protein_coding	0.278308	4.8105e-11	0.20406	1.87542e-06
CHMP1B2P	ENSG00000278530	transcribed_unitary_pseudogene	-0.00102477	0.981063	-0.0074515	0.862968
AC068787.1	ENSG00000279952	TEC	0.0857199	0.0466848	0.0691519	0.108792
SRGAP2-AS1	ENSG00000230806	lncRNA	0.0765909	0.0756266	0.183412	1.83011e-05
WDR70	ENSG00000082068	protein_coding	0.098619	0.0220303	0.064738	0.133306
AC073612.1	ENSG00000258064	protein_coding	-0.0134866	0.754739	-0.0149625	0.7289
OR10H1	ENSG00000186723	protein_coding	0.126283	0.00331635	0.0938942	0.0292842
BRDT	ENSG00000137948	protein_coding	0.00957912	0.824406	0.102836	0.0169282
OTUD1	ENSG00000165312	protein_coding	-0.129061	0.0026827	-0.142674	0.000904327
AL162724.2	ENSG00000235204	lncRNA	0.0803499	0.0623052	0.0249617	0.563086
TTC5	ENSG00000136319	protein_coding	-0.231573	5.39121e-08	-0.246026	8.00254e-09
PDCD6	ENSG00000249915	protein_coding	0.0201202	0.641158	0.0480389	0.265468
AC137675.1	ENSG00000232167	processed_pseudogene	0.00762155	0.859872	-0.0258182	0.549764
MIR6131	ENSG00000277073	miRNA	0.130194	0.00245766	0.117014	0.00653437
AC008267.6	ENSG00000244657	transcribed_unprocessed_pseudogene	0.0967742	0.0246524	0.0884817	0.0400256
AC068308.1	ENSG00000241231	lncRNA	0.087195	0.0430209	-0.0785236	0.0685135
LINC02747	ENSG00000255774	lncRNA	-0.0757421	0.078935	-0.0599446	0.164616
MRPS11	ENSG00000181991	protein_coding	0.131151	0.00228108	0.129291	0.00265328
RPL7P22	ENSG00000226544	processed_pseudogene	0.0754193	0.0802238	0.0213237	0.62133
RNA5SP442	ENSG00000201920	rRNA_pseudogene	-0.0492463	0.253721	-0.011491	0.790109
EPB41L2	ENSG00000079819	protein_coding	0.371417	4.49124e-19	0.332292	3.07372e-15
AL772337.3	ENSG00000234460	transcribed_unprocessed_pseudogene	-0.0808832	0.0605826	-0.0174413	0.686202
EPHA3	ENSG00000044524	protein_coding	-0.035024	0.417083	-0.0293001	0.497138
CENPBD1P1	ENSG00000213753	transcribed_processed_pseudogene	-0.0146048	0.735135	-0.0944969	0.0282898
C2orf27A	ENSG00000197927	transcribed_unprocessed_pseudogene	0.205311	1.53351e-06	0.19734	4.08521e-06
RNU6ATAC25P	ENSG00000221725	snRNA	0.0534401	0.21546	0.0405884	0.346954
WWC2-AS2	ENSG00000251359	lncRNA	-0.0198392	0.645824	-0.049917	0.247217
HMGB1P46	ENSG00000254146	processed_pseudogene	-0.0939092	0.0292582	-0.086088	0.045747
AC109329.1	ENSG00000253346	processed_pseudogene	-0.0125045	0.772087	0.0215743	0.617235
DIO1	ENSG00000211452	protein_coding	0.0056293	0.896258	0.20563	1.55757e-06
C1orf35	ENSG00000143793	protein_coding	0.238927	1.95792e-08	0.208832	1.06201e-06
LDHA	ENSG00000134333	protein_coding	0.0203235	0.63779	-0.0536679	0.213434
LINC02826	ENSG00000275212	lncRNA	0.155849	0.000281153	0.120845	0.00496375
RN7SL446P	ENSG00000244544	misc_RNA	0.0128342	0.76625	0.0280386	0.515969
AC079945.2	ENSG00000277250	misc_RNA	0.0538765	0.211731	0.0665267	0.12292
XCL1	ENSG00000143184	protein_coding	0.468129	1.04408e-30	0.481781	1.13143e-32
MIR4740	ENSG00000266392	miRNA	0.134268	0.00178334	0.125536	0.00350828
AL033527.2	ENSG00000261798	lncRNA	0.215726	4.27221e-07	0.304724	4.80017e-13
UBE3A	ENSG00000114062	protein_coding	-0.112829	0.00874741	-0.134836	0.00171814
DNMT3A	ENSG00000119772	protein_coding	0.266166	3.41465e-10	0.25587	1.91061e-09
PPIAP16	ENSG00000213509	processed_pseudogene	0.103408	0.0163227	0.12117	0.00484775
AL662844.3	ENSG00000271821	lncRNA	0.1736	5.08246e-05	0.148318	0.000551253
AC087857.1	ENSG00000229642	lncRNA	-0.168157	8.74916e-05	-0.0377587	0.38163
PDE5A	ENSG00000138735	protein_coding	-0.130862	0.00233306	-0.100897	0.0191626
AC061997.1	ENSG00000251838	snoRNA	0.0395435	0.359518	0.0527685	0.221291
RN7SL648P	ENSG00000265727	misc_RNA	0.0967747	0.0246517	0.152882	0.000367925
LINC01730	ENSG00000275491	lncRNA	0.0758617	0.0784619	0.0964653	0.0251169
RNU6-1045P	ENSG00000252130	snRNA	0.032881	0.446173	-0.047713	0.268822
AC110774.1	ENSG00000279013	TEC	-0.331971	2.47606e-15	-0.361812	4.09453e-18
ZNF304	ENSG00000131845	protein_coding	-0.167238	9.57381e-05	-0.167728	9.33036e-05
AL359258.3	ENSG00000280186	TEC	0.0400331	0.353595	0.0899397	0.0368758
AC104316.2	ENSG00000259631	lncRNA	0.0287683	0.505102	0.0524858	0.223779
ATP6AP2	ENSG00000182220	protein_coding	-0.18345	1.82258e-05	-0.0416355	0.334534
RN7SL714P	ENSG00000241757	misc_RNA	-0.00104236	0.980738	0.0789246	0.0671086
AP001207.1	ENSG00000253153	processed_pseudogene	-0.0749026	0.0823216	-0.097984	0.0229042
ATP23	ENSG00000166896	protein_coding	-0.129179	0.00265845	-0.143068	0.000874854
PLIN4	ENSG00000167676	protein_coding	0.0148606	0.730675	0.0876944	0.0418632
AC008079.1	ENSG00000280007	lncRNA	0.130837	0.00233756	0.222146	2.02724e-07
MTND4P24	ENSG00000232177	processed_pseudogene	-0.0180899	0.675186	-0.027376	0.525941
AC244100.3	ENSG00000275944	lncRNA	0.0214528	0.619219	0.0305771	0.478692
Y_RNA	ENSG00000201683	misc_RNA	0.00295885	0.94536	0.0658443	0.126817
AL035411.1	ENSG00000185839	processed_pseudogene	-0.0170817	0.692338	-0.0343752	0.425771
AL157944.1	ENSG00000233290	lncRNA	0.0322312	0.455215	-0.026027	0.546541
DSCR4-IT1	ENSG00000223608	lncRNA	0.0326536	0.449325	-0.00522393	0.903691
HMGN2P10	ENSG00000231261	processed_pseudogene	-0.0069257	0.872552	-0.0316358	0.463591
ARL17B	ENSG00000228696	protein_coding	0.0833706	0.0530594	0.0927866	0.031286
RLIMP1	ENSG00000229456	processed_pseudogene	0.0299306	0.488045	0.0508907	0.238192
COPS5P1	ENSG00000213187	processed_pseudogene	-0.0416329	0.334676	-0.107013	0.0129253
Y_RNA	ENSG00000207176	misc_RNA	-0.00134109	0.975219	0.0334302	0.43861
MIR129-2	ENSG00000199077	miRNA	-0.0152688	0.723576	-0.0247257	0.566783
PLP2	ENSG00000102007	protein_coding	0.119815	0.00534852	0.085129	0.0482476
AC011506.1	ENSG00000242411	processed_pseudogene	-0.0250487	0.561725	0.033484	0.437873
TREH	ENSG00000118094	protein_coding	0.0302503	0.483407	0.0649494	0.132072
AL049861.1	ENSG00000270507	processed_pseudogene	-0.00416994	0.923055	-0.0227541	0.598117
NOP16	ENSG00000048162	protein_coding	0.0356342	0.409009	0.023071	0.592917
GNA12	ENSG00000146535	protein_coding	0.218805	2.89204e-07	0.204305	1.8219e-06
HEY2	ENSG00000135547	protein_coding	-0.181519	2.23813e-05	-0.195687	4.92817e-06
ACOX2	ENSG00000168306	protein_coding	-0.210474	8.20464e-07	-0.232017	5.55405e-08
AP000542.3	ENSG00000280341	lncRNA	-2.99522e-05	0.999446	0.0678442	0.11566
INTS13	ENSG00000064102	protein_coding	-6.38288e-07	0.999988	-0.0225394	0.601466
PROSER2	ENSG00000148426	protein_coding	-0.0366206	0.396155	0.0408842	0.343335
PPP1R7	ENSG00000115685	protein_coding	0.0510776	0.23647	-0.021421	0.619631
AC119150.1	ENSG00000249916	lncRNA	-0.0488301	0.25776	-0.0491969	0.254198
AC099791.2	ENSG00000271200	lncRNA	0.189373	9.57948e-06	0.222443	1.8101e-07
Metazoa_SRP	ENSG00000276669	misc_RNA	-0.0646472	0.133885	-0.0340968	0.42953
AP001468.1	ENSG00000228404	lncRNA	0.107328	0.01266	0.0819473	0.0572625
AC008662.2	ENSG00000253538	lncRNA	0.0241863	0.575277	-0.00900952	0.834693
MIR6720	ENSG00000275859	miRNA
AC020703.1	ENSG00000249309	lncRNA	0.14974	0.000486577	0.253087	2.53149e-09
OR51E2	ENSG00000167332	protein_coding	-0.0276703	0.5215	-0.0215144	0.618105
AP002992.1	ENSG00000255236	lncRNA	-0.0982106	0.0225889	-0.114721	0.00767505
MTND4P31	ENSG00000235382	processed_pseudogene	-0.00734928	0.864829	0.0709288	0.0999783
CYP2E1	ENSG00000130649	protein_coding	0.0259143	0.548279	0.167327	9.7016e-05
PES1	ENSG00000100029	protein_coding	0.0291899	0.49888	-0.0626281	0.146449
ADAM20P2	ENSG00000248574	processed_pseudogene	-0.0664942	0.123104	-0.0269661	0.532158
USP3-AS1	ENSG00000259248	lncRNA	-0.0124864	0.772408	0.032343	0.45353
IGLC7	ENSG00000211685	IG_C_gene	0.362595	3.42952e-18	0.385631	1.48512e-20
AC078899.3	ENSG00000268620	unprocessed_pseudogene	0.0135008	0.75449	-0.00204754	0.962174
MIR516A2	ENSG00000207620	miRNA	-0.000842466	0.984431	-0.00216571	0.959992
AP002990.1	ENSG00000255508	protein_coding	0.150209	0.000466845	0.149617	0.000498477
HSDL2	ENSG00000119471	protein_coding	-0.274567	8.89225e-11	-0.266196	3.98741e-10
RNU6-919P	ENSG00000252540	snRNA	0.00438529	0.919094	0.0367214	0.394855
LINC01548	ENSG00000229086	lncRNA	0.0076976	0.858489	0.0841489	0.0508717
RPS13P2	ENSG00000228929	processed_pseudogene	-0.154799	0.000309414	-0.159613	0.000202068
RPL31P9	ENSG00000264054	processed_pseudogene	0.0380464	0.37801	0.00469006	0.913493
LINC00395	ENSG00000231061	lncRNA	-0.0650941	0.131211	-0.0606642	0.159597
STARD5	ENSG00000172345	protein_coding	0.305229	4.37537e-13	0.291771	6.14202e-12
IGHV3-74	ENSG00000224650	IG_V_gene	0.43153	7.40708e-26	0.454726	7.30754e-29
AL162425.1	ENSG00000236461	lncRNA	-0.0410647	0.34132	-0.0150322	0.727688
PTCD3	ENSG00000132300	protein_coding	0.0498045	0.248372	0.0824071	0.055894
ABHD17AP4	ENSG00000229107	processed_pseudogene	0.0131201	0.761198	0.00835665	0.846517
TRAV5	ENSG00000211779	TR_V_gene	0.407157	6.12803e-23	0.470255	5.22987e-31
TSPEAR	ENSG00000175894	protein_coding	0.0900788	0.0365549	0.185526	1.45804e-05
AC011487.1	ENSG00000213777	transcribed_processed_pseudogene	0.0413674	0.337769	0.0633963	0.141591
LINC01874	ENSG00000223985	lncRNA	-0.00422438	0.922053	-0.0113144	0.793261
CYP2D6	ENSG00000100197	protein_coding	0.0141777	0.742603	0.079521	0.065063
FLYWCH2	ENSG00000162076	protein_coding	-0.0370884	0.390145	-0.0824345	0.0558124
NTM	ENSG00000182667	protein_coding	0.22884	7.78918e-08	0.216637	4.07337e-07
SERF1AP1	ENSG00000250813	processed_pseudogene	-0.0200616	0.64213	-0.00954025	0.825107
ZFP91P1	ENSG00000274010	processed_pseudogene	0.142076	0.000940904	0.0983616	0.022381
AC091489.2	ENSG00000260933	processed_pseudogene	-0.00680475	0.874759	0.0643859	0.135467
IFNA1	ENSG00000197919	protein_coding	-0.00116394	0.978492	-0.0366697	0.395522
DLGAP1-AS4	ENSG00000263878	lncRNA	-0.00759003	0.860446	-0.00529126	0.902456
LCT-AS1	ENSG00000226806	lncRNA	0.279124	4.20226e-11	0.36265	3.38649e-18
ZDHHC20P3	ENSG00000255460	processed_pseudogene	0.00801523	0.852715	0.0678891	0.115419
AC008736.2	ENSG00000267567	lncRNA	0.14209	0.000939797	0.145982	0.000674994
AC010387.1	ENSG00000250694	lncRNA	0.00539842	0.90049	0.0168134	0.69693
RN7SL177P	ENSG00000242976	misc_RNA	-0.000104487	0.998069	0.0526623	0.222224
LINC01771	ENSG00000225675	lncRNA	0.356754	1.27299e-17	0.401804	2.49293e-22
AC093890.1	ENSG00000249741	processed_pseudogene	0.0806953	0.061185	0.0755514	0.0796941
RNY1P5	ENSG00000206617	misc_RNA	0.0823779	0.0559627	0.0434428	0.31407
SNORA72	ENSG00000207249	snoRNA	0.0182479	0.672513	-0.0653847	0.129496
AC091027.2	ENSG00000266586	lncRNA	0.0443409	0.304161	0.0367768	0.394141
AC103808.1	ENSG00000264212	lncRNA	0.00180228	0.966702	0.106559	0.0133157
ZNF551	ENSG00000204519	protein_coding	-0.051974	0.228334	-0.0513865	0.233562
RNVU1-24	ENSG00000201699	snRNA	0.173759	5.00107e-05	0.144072	0.00079483
RPL41	ENSG00000229117	protein_coding	-0.076156	0.0773074	-0.0961834	0.0255804
ELOCP13	ENSG00000225716	processed_pseudogene	0.015028	0.727761	0.0232618	0.589974
RN7SKP132	ENSG00000251810	misc_RNA	-0.0216314	0.616305	-0.00741978	0.863545
SERPINB3	ENSG00000057149	protein_coding	0.0230932	0.592672	0.0438453	0.309603
RNU4-73P	ENSG00000200034	snRNA	0.00806679	0.851778	0.0153607	0.721981
AC108706.1	ENSG00000277746	processed_pseudogene	0.00680263	0.874798	0.125231	0.00358977
ASB2	ENSG00000100628	protein_coding	0.579948	9.20926e-50	0.595554	0
RNU7-105P	ENSG00000251919	snRNA	0.00583274	0.892531	-0.0176853	0.682049
RPS6P16	ENSG00000243250	processed_pseudogene	-0.00669052	0.876844	-0.029322	0.496938
AP005328.1	ENSG00000272461	lncRNA	0.00565549	0.895778	0.0773861	0.0726305
CD1C	ENSG00000158481	protein_coding	0.256585	1.49748e-09	0.27876	4.46374e-11
WFDC6	ENSG00000243543	protein_coding	0.102771	0.016998	0.101158	0.0188186
AL035410.2	ENSG00000271419	processed_pseudogene	0.023023	0.593798	0.00482254	0.911059
DDX55P1	ENSG00000270863	processed_pseudogene	0.0673539	0.118322	0.0295972	0.492905
MZT2A	ENSG00000173272	protein_coding	0.187275	1.20586e-05	0.155052	0.000307117
MIR548C	ENSG00000207546	miRNA	0.122689	0.00433672	0.11475	0.00765975
FOXO1B	ENSG00000214295	processed_pseudogene	-0.0571239	0.185433	-0.0468168	0.277927
EXOSC7	ENSG00000075914	protein_coding	-0.193953	5.74503e-06	-0.0211078	0.624761
RNA5SP237	ENSG00000222346	rRNA_pseudogene	0.10383	0.0158876	0.0520834	0.227356
AP003031.3	ENSG00000254814	lncRNA	-0.0425465	0.324168	-0.00094913	0.982461
TPI1P4	ENSG00000225455	processed_pseudogene	-0.0083944	0.845833	-0.00200951	0.962876
OGDHL	ENSG00000197444	protein_coding	-0.265335	3.89108e-10	-0.209282	1.00587e-06
AL117382.3	ENSG00000233376	lncRNA	-0.00578894	0.893333	-0.0444544	0.302924
IL12A	ENSG00000168811	protein_coding	0.27665	6.32301e-11	0.266749	3.11504e-10
LINC01299	ENSG00000254081	lncRNA	0.0040579	0.925116	0.0507317	0.239663
FGFBP1	ENSG00000137440	protein_coding	-0.149877	0.000480751	-0.0197993	0.646488
BRD9P2	ENSG00000249908	transcribed_unprocessed_pseudogene	-0.130288	0.00243962	-0.146097	0.000668342
RN7SL150P	ENSG00000240626	misc_RNA	-0.00782676	0.85614	-0.0217498	0.614375
RN7SKP7	ENSG00000222472	misc_RNA
FAM86C1P	ENSG00000158483	transcribed_unprocessed_pseudogene	0.116749	0.00665819	0.119803	0.00537774
HNRNPA1P40	ENSG00000212961	processed_pseudogene	0.0436167	0.312135	0.0253634	0.556819
MATN3	ENSG00000132031	protein_coding	-0.0457475	0.289062	0.0138184	0.748827
AL021578.1	ENSG00000275894	lncRNA	-0.111582	0.00952498	-0.0926447	0.031515
AP001610.3	ENSG00000232806	lncRNA	0.000195056	0.996395	0.0118303	0.784063
PIGA	ENSG00000165195	protein_coding	-0.169556	7.62088e-05	-0.131347	0.00226262
AP002512.1	ENSG00000254411	processed_pseudogene	0.0312617	0.468897	0.0705806	0.101659
AP006565.1	ENSG00000265737	lncRNA	0.0929685	0.0309234	0.106208	0.0136244
AC107074.1	ENSG00000249184	lncRNA	-0.0633262	0.142032	-0.0215708	0.617292
MNT	ENSG00000070444	protein_coding	0.158377	0.00022274	0.173402	5.32027e-05
AC009145.3	ENSG00000260694	lncRNA	0.0843183	0.0504057	0.00960839	0.823878
AL354794.2	ENSG00000236998	processed_pseudogene	0.0476715	0.269239	0.028707	0.506011
MSANTD3	ENSG00000066697	protein_coding	0.121324	0.00479341	0.0581624	0.177497
AC104333.2	ENSG00000236317	processed_pseudogene	0.0213496	0.620907	0.00876809	0.839061
WDR45BP1	ENSG00000265574	processed_pseudogene	-0.0574627	0.182835	-0.0602482	0.162484
LINC01776	ENSG00000226053	lncRNA	0.0215495	0.617639	0.0613263	0.155082
AL139130.1	ENSG00000237390	lncRNA	-0.0357662	0.407275	0.0713794	0.0978362
OR2V2	ENSG00000182613	protein_coding	0.00183773	0.966047	-0.0747467	0.0829635
PLOD1	ENSG00000083444	protein_coding	0.21768	3.33716e-07	0.0975401	0.0235662
SNCA-AS1	ENSG00000247775	lncRNA	-0.0289727	0.50208	-0.00640096	0.882135
CLPSL2	ENSG00000196748	protein_coding	0.024039	0.577606	0.0733845	0.0887436
PSMB3P2	ENSG00000235444	processed_pseudogene	-0.00855285	0.84296	-0.000284769	0.994737
Y_RNA	ENSG00000200883	misc_RNA	0.0589221	0.171949	0.0153366	0.722399
LINC02481	ENSG00000246526	lncRNA	0.376428	1.37608e-19	0.45026	0
AL049636.1	ENSG00000236674	processed_pseudogene	0.00710695	0.869246	0.00965193	0.823094
RNA5S10	ENSG00000199910	rRNA
RNU6-464P	ENSG00000253026	snRNA	0.00642697	0.881659	0.0162472	0.706657
AC244502.3	ENSG00000259042	lncRNA	0.0504336	0.242439	0.0839331	0.0514705
CD79B	ENSG00000007312	protein_coding	0.158224	0.000225921	0.077517	0.0721546
AC091812.2	ENSG00000273720	processed_pseudogene	0.0656568	0.127905	0.0972066	0.0240148
SNORD42	ENSG00000202440	snoRNA	0.000633529	0.988292	0.0126395	0.769695
FARS2	ENSG00000145982	protein_coding	-0.10135	0.0185941	-0.11872	0.00581224
AC020656.2	ENSG00000274979	lncRNA	0.186724	1.28036e-05	0.308801	2.25809e-13
DDX60L	ENSG00000181381	protein_coding	0.334233	1.5604e-15	0.321624	2.62688e-14
RN7SL802P	ENSG00000277506	misc_RNA	0.0383375	0.374369	0.0197244	0.647735
VNN2	ENSG00000112303	protein_coding	0.416986	4.35833e-24	0.503243	0
SH3D21	ENSG00000214193	protein_coding	0.281802	2.68795e-11	0.256002	1.87341e-09
RNU6-1307P	ENSG00000212314	snRNA	0.0482054	0.263906	0.0910335	0.034605
IGHJ1P	ENSG00000227335	IG_J_pseudogene	0.202696	2.09245e-06	0.196798	4.15606e-06
LINC01219	ENSG00000232987	lncRNA	-0.0483626	0.26235	-0.0236043	0.584509
PRKAG2-AS1	ENSG00000239911	lncRNA	0.181788	2.17524e-05	0.181875	2.22469e-05
LINC01994	ENSG00000241098	lncRNA	-0.0145446	0.736188	0.057642	0.18147
RCN3	ENSG00000142552	protein_coding	0.272659	1.21195e-10	0.266849	3.60341e-10
PPP4C	ENSG00000149923	protein_coding	0.17118	6.48388e-05	0.13895	0.00123169
COX6CP17	ENSG00000235141	processed_pseudogene	0.103122	0.0166225	0.120546	0.0050729
AC003101.3	ENSG00000278977	TEC
AL121929.1	ENSG00000226431	lncRNA	-0.056305	0.191825	-0.01367	0.751513
MIR638	ENSG00000207972	miRNA	-0.00665107	0.877565	-0.0182434	0.672588
JAKMIP3	ENSG00000188385	protein_coding	-0.00150452	0.972201	0.197916	3.65479e-06
AL365440.1	ENSG00000231434	processed_pseudogene	-0.0838567	0.0516839	-0.152192	0.000391407
AC099494.1	ENSG00000279410	TEC	0.0869013	0.0437305	0.153237	0.000356367
AC004233.2	ENSG00000272079	lncRNA	-0.127429	0.00303993	-0.133372	0.00193005
ALDOA	ENSG00000149925	protein_coding	-0.0423112	0.326854	-0.084068	0.0511169
AC023866.2	ENSG00000254222	lncRNA	0.019134	0.657598	0.0341452	0.428875
CTAGE6	ENSG00000271321	protein_coding	0.182999	1.91264e-05	0.237455	2.40467e-08
NCEH1	ENSG00000144959	protein_coding	0.213033	5.98263e-07	0.182975	1.98078e-05
SMARCC2	ENSG00000139613	protein_coding	0.126455	0.00327332	0.121901	0.00461862
RFX4	ENSG00000111783	protein_coding	0.0241948	0.575143	0.2304	6.31738e-08
NRAP	ENSG00000197893	protein_coding	0.0401181	0.352573	0.0913143	0.0340487
NPM1P19	ENSG00000223864	processed_pseudogene	0.032371	0.453261	-0.0299832	0.48728
RCAN3	ENSG00000117602	protein_coding	0.167026	9.77373e-05	0.197799	3.87709e-06
RNU6-18P	ENSG00000207257	snRNA	0.0465985	0.280176	0.0279584	0.517172
GALC	ENSG00000054983	protein_coding	0.000327663	0.993945	-0.0357872	0.406879
ZBTB21	ENSG00000173276	protein_coding	-0.21803	3.19212e-07	-0.210599	8.57554e-07
MIR548AM	ENSG00000265144	miRNA	0.0486147	0.259868	-0.00498289	0.908115
KBTBD8	ENSG00000163376	protein_coding	0.505086	3.07311e-36	0.547542	0
MIR574	ENSG00000207944	miRNA	0.119229	0.00557948	0.0953531	0.0268521
ZNF451	ENSG00000112200	protein_coding	0.016134	0.708607	-0.0195729	0.650159
AC012506.2	ENSG00000223634	lncRNA	0.0596737	0.166535	0.105319	0.014435
AC007557.2	ENSG00000231597	lncRNA	0.0336205	0.436006	-0.00616903	0.886376
LCN6	ENSG00000267206	protein_coding	-0.116712	0.00667567	-0.103083	0.0166645
MED31	ENSG00000108590	protein_coding	-0.103701	0.0160201	-0.0786119	0.0682126
RNF24	ENSG00000101236	protein_coding	0.11448	0.00780507	0.0984263	0.0223259
BCL7C	ENSG00000099385	protein_coding	-0.00651178	0.880109	-0.0761896	0.0771813
SNORD114-6	ENSG00000201263	snoRNA	0.0757094	0.0790647	0.0439226	0.30875
AC098851.1	ENSG00000250990	lncRNA	0.278371	4.7612e-11	0.225347	1.23826e-07
DROSHA	ENSG00000113360	protein_coding	0.028639	0.507019	-0.000468228	0.991345
AC087499.6	ENSG00000264874	processed_pseudogene	0.0186272	0.666112	0.0125464	0.771344
MIR569	ENSG00000207963	miRNA	0.0681036	0.114271	0.0788457	0.0673833
LEMD2	ENSG00000161904	protein_coding	0.219766	2.55736e-07	0.162364	0.000156119
BTLA	ENSG00000186265	protein_coding	0.562816	2.33002e-46	0.565574	6.80606e-47
RNA5-8SP7	ENSG00000200313	rRNA_pseudogene	-0.00380026	0.929858	-0.017184	0.690592
TSPAN19	ENSG00000231738	protein_coding	0.0731989	0.0895556	0.119118	0.00562415
IGLC3	ENSG00000211679	IG_C_gene	0.429811	1.21155e-25	0.423249	7.72436e-25
TRAJ36	ENSG00000276699	TR_J_gene	0.2491	4.56148e-09	0.29934	1.27654e-12
PRDM10	ENSG00000170325	protein_coding	0.0789177	0.0671326	0.0831928	0.0535897
LINC01686	ENSG00000261504	lncRNA	0.0306868	0.477116	0.0749303	0.0822082
RNU6-78P	ENSG00000199767	snRNA	0.0126313	0.76984	0.0607531	0.158985
DUX4L11	ENSG00000278761	unprocessed_pseudogene
AC015712.1	ENSG00000232386	lncRNA	0.0890914	0.0386692	0.12146	0.0047461
AC137803.1	ENSG00000277770	unprocessed_pseudogene	-0.0312543	0.469002	-0.064933	0.13217
AL022316.1	ENSG00000230107	lncRNA	0.341221	3.65821e-16	0.357913	9.83338e-18
AC008738.4	ENSG00000267714	lncRNA	-0.0154265	0.720839	-0.0295781	0.493186
UQCRB	ENSG00000156467	protein_coding	-0.340121	4.60768e-16	-0.340862	4.8706e-16
U8	ENSG00000212144	snoRNA	0.0534957	0.214982	0.119084	0.00563778
MIR3117	ENSG00000264720	miRNA	-0.00548484	0.898906	-0.0108602	0.801384
DIPK1B	ENSG00000165716	protein_coding	-0.190848	8.1354e-06	-0.191585	7.79801e-06
Z98742.1	ENSG00000230248	lncRNA	0.046118	0.285171	0.0469712	0.276344
MRPL20-AS1	ENSG00000224870	lncRNA	0.268951	2.19703e-10	0.222705	1.8869e-07
RNF5	ENSG00000204308	protein_coding	-0.146158	0.000664833	-0.188178	1.13322e-05
ONECUT1	ENSG00000169856	protein_coding	0.024279	0.573813	0.0360703	0.403295
AC091946.2	ENSG00000272130	lncRNA	0.101015	0.0189887	0.0739728	0.0862089
MIR217	ENSG00000207548	miRNA	0.0242351	0.574506	-0.0142713	0.740966
POTEC	ENSG00000183206	protein_coding	-0.0402561	0.350919	0.0222757	0.605837
RN7SL49P	ENSG00000265802	misc_RNA	0.081283	0.0593169	0.0805841	0.0615438
BNIP3P32	ENSG00000268830	processed_pseudogene	-0.0510598	0.236633	-0.140257	0.00109521
ITFG1-AS1	ENSG00000260281	lncRNA	0.0471621	0.274394	0.124994	0.00365415
CCDC63	ENSG00000173093	protein_coding	0.028962	0.502238	0.19003	8.90825e-06
CDK8	ENSG00000132964	protein_coding	-0.0692889	0.108091	-0.00865226	0.841108
USP9YP34	ENSG00000233378	unprocessed_pseudogene	0.0432319	0.316427	0.017019	0.693411
Z98949.2	ENSG00000232464	lncRNA	-0.0084308	0.845172	0.0516554	0.231203
AL162386.2	ENSG00000234740	lncRNA	0.0443828	0.303704	0.073327	0.0889945
AL606490.5	ENSG00000231603	processed_pseudogene	-0.028296	0.512123	-0.00759763	0.860308
PCBP3	ENSG00000183570	protein_coding	0.116603	0.00672717	0.208071	1.09984e-06
LAMA1	ENSG00000101680	protein_coding	-0.0577643	0.180544	-0.0764846	0.0760401
DEFB4B	ENSG00000177257	protein_coding	-0.0290056	0.501594	-0.0378058	0.381037
TAF9B	ENSG00000187325	protein_coding	-0.165584	0.000112456	-0.178814	3.0623e-05
PLK3	ENSG00000173846	protein_coding	0.227231	9.65237e-08	0.22792	9.57286e-08
DOC2A	ENSG00000149927	protein_coding	0.0382419	0.375563	0.050779	0.239141
ULK4P1	ENSG00000261279	transcribed_unprocessed_pseudogene	0.0120304	0.780502	0.109541	0.0109305
MPLKIP	ENSG00000168303	protein_coding	-0.186224	1.35184e-05	-0.165048	0.000120906
RN7SL144P	ENSG00000242559	misc_RNA	0.0864174	0.044921	0.134677	0.00172596
LIPJ	ENSG00000204022	protein_coding	-0.0019422	0.964118	0.0988302	0.0217462
RIC8B	ENSG00000111785	protein_coding	-0.085348	0.0476489	-0.09556	0.0265547
TRAJ23	ENSG00000211866	TR_J_gene	0.23385	3.95421e-08	0.261718	6.83341e-10
RPL32P31	ENSG00000213128	processed_pseudogene	-0.0116815	0.786714	-0.00141095	0.973929
TRIM51	ENSG00000124900	protein_coding	-0.000239171	0.99558	-0.00816078	0.850072
RNU6-940P	ENSG00000200303	snRNA	0.0802785	0.0625388	0.0552248	0.200503
WNK4	ENSG00000126562	protein_coding	-0.0427545	0.321806	-0.0532116	0.217357
Y_RNA	ENSG00000201501	misc_RNA	0.0831652	0.0536494	0.072328	0.093446
RPL19P14	ENSG00000240870	processed_pseudogene	0.031022	0.472314	0.0579931	0.178821
AP002392.1	ENSG00000256098	processed_pseudogene	0.0477779	0.26817	-0.0010475	0.980643
LNPEP	ENSG00000113441	protein_coding	0.0490672	0.255454	0.0626616	0.146233
AP002518.1	ENSG00000256195	lncRNA	0.0873029	0.0427626	0.108539	0.0116864
LINC01562	ENSG00000203356	lncRNA	-0.0357267	0.407794	-0.0718735	0.0955294
AC021146.8	ENSG00000251236	unprocessed_pseudogene	-0.0867435	0.0441157	-0.071326	0.0980883
AL121757.2	ENSG00000266908	lncRNA	0.0844798	0.0499647	0.0294193	0.49551
AC079340.2	ENSG00000251377	lncRNA	0.0877057	0.0418101	0.170389	7.016e-05
PXT1	ENSG00000179165	protein_coding	0.161201	0.000170985	0.226842	1.01638e-07
RNU6-461P	ENSG00000201065	snRNA	0.0160526	0.71001	-0.0181433	0.674281
MRPL22	ENSG00000082515	protein_coding	-0.197503	3.83303e-06	-0.189358	9.96347e-06
FAM205BP	ENSG00000257198	transcribed_unprocessed_pseudogene	0.0902812	0.036134	0.0213256	0.6213
LINC02618	ENSG00000242104	transcribed_unitary_pseudogene	-0.100464	0.019654	0.0370608	0.390498
MIR6737	ENSG00000276584	miRNA	0.0124633	0.772818	-0.00261247	0.951748
ARPC3P5	ENSG00000214027	processed_pseudogene	0.0822676	0.0562935	0.0768657	0.0745802
AC012366.1	ENSG00000278060	lncRNA	0.0181035	0.674955	0.0680367	0.114628
AL391416.1	ENSG00000219951	processed_pseudogene	0.0926921	0.0314279	0.100995	0.0190121
NCAN	ENSG00000130287	protein_coding	0.0651846	0.130675	0.306517	3.45025e-13
AC244131.1	ENSG00000256657	unprocessed_pseudogene	0.0387441	0.36932	0.0054366	0.89979
IGHV1OR15-3	ENSG00000271288	IG_V_pseudogene	0.196572	4.26489e-06	0.223348	1.60906e-07
AC017053.1	ENSG00000234275	lncRNA	0.0190311	0.659323	-0.0386417	0.370588
AL138767.2	ENSG00000223761	lncRNA	0.0136852	0.751245	0.024883	0.564317
RNU4-22P	ENSG00000222990	snRNA	0.0344616	0.424608	0.0118661	0.783425
AC011491.2	ENSG00000269444	lncRNA	0.108101	0.0120303	0.176258	3.87446e-05
IGLVV-66	ENSG00000254075	IG_V_pseudogene	0.0373921	0.386273	0.0297099	0.49126
RNU6-787P	ENSG00000206759	snRNA	0.00403163	0.925599	0.0587024	0.173556
EEF1A1P11	ENSG00000228502	processed_pseudogene	-0.0896227	0.037519	-0.121399	0.0047906
CDRT15P1	ENSG00000141028	unprocessed_pseudogene	0.318052	3.90398e-14	0.305514	4.15139e-13
AC073188.6	ENSG00000268181	lncRNA	-0.0574922	0.182609	-0.00422094	0.922117
ALG3P1	ENSG00000251568	processed_pseudogene	0.0387177	0.369648	0.041651	0.334465
DOCK10	ENSG00000135905	protein_coding	0.437423	1.34236e-26	0.482041	0
MTND2P5	ENSG00000224354	processed_pseudogene	0.0937115	0.0296017	0.0349477	0.4181
AC027228.1	ENSG00000259474	lncRNA	0.0882263	0.0406057	0.0747378	0.0830001
LINC01592	ENSG00000253658	lncRNA	0.0434681	0.313788	0.101189	0.0187827
AC011195.1	ENSG00000266561	processed_pseudogene	0.00593929	0.89058	0.0327378	0.448157
AL136985.1	ENSG00000231740	lncRNA	0.113094	0.00858935	0.0749617	0.0820797
GABRA3	ENSG00000011677	protein_coding	0.059448	0.168147	0.0572265	0.184643
DHDDS	ENSG00000117682	protein_coding	0.00883094	0.837923	-0.0439699	0.308124
RPL9P31	ENSG00000239659	processed_pseudogene	0.0189789	0.6602	0.0346414	0.422194
AC009704.2	ENSG00000276934	lncRNA	0.165191	0.000116808	0.146087	0.000668934
C10orf90	ENSG00000154493	protein_coding	0.109002	0.0113317	0.25009	3.94437e-09
AC006042.1	ENSG00000227719	lncRNA	0.038511	0.37221	0.0819338	0.0573038
AC244636.2	ENSG00000233139	processed_pseudogene	-0.0136445	0.751961	0.0619114	0.151174
MGA	ENSG00000174197	protein_coding	0.0931088	0.0306701	0.0510424	0.23671
AL008636.1	ENSG00000280224	lncRNA	0.122004	0.00456087	0.130773	0.00234928
CTNNA1P1	ENSG00000249026	processed_pseudogene	0.0230812	0.592865	-0.000390973	0.992775
AP003122.2	ENSG00000254971	lncRNA	-0.00236246	0.956361	0.0398057	0.356339
Y_RNA	ENSG00000239180	misc_RNA
RMI2	ENSG00000175643	protein_coding	0.120567	0.00506531	0.15401	0.000337437
LINC01620	ENSG00000168746	lncRNA	0.0819038	0.0573952	0.0746902	0.0831971
GALNT16	ENSG00000100626	protein_coding	-0.119216	0.00558448	-0.059735	0.166048
FAM207BP	ENSG00000228797	processed_pseudogene	-0.0245196	0.570021	-0.0399836	0.354192
Y_RNA	ENSG00000206717	misc_RNA	0.0225303	0.601723	0.0522905	0.22551
AC090515.5	ENSG00000259402	lncRNA	0.0298305	0.489501	0.0722336	0.0938758
PRR23A	ENSG00000206260	protein_coding	0.0430295	0.318701	0.0526836	0.222036
LINC01036	ENSG00000230426	lncRNA	0.0133604	0.756961	0.0268235	0.53433
ARFGEF1	ENSG00000066777	protein_coding	-0.0256707	0.552048	0.0396638	0.357942
VPS45	ENSG00000136631	protein_coding	0.288916	8.00954e-12	0.2938	4.32956e-12
AC147055.4	ENSG00000251101	processed_pseudogene	0.0264559	0.539948	0.0192841	0.655086
AC104417.2	ENSG00000261710	lncRNA	-0.0536788	0.213414	-0.0457407	0.289134
LINC02281	ENSG00000257748	lncRNA	-0.0286396	0.50701	-0.0352616	0.413928
PGAM1P3	ENSG00000230274	processed_pseudogene	0.011623	0.787756	0.0345496	0.423426
NLGN3	ENSG00000196338	protein_coding	0.267862	2.61215e-10	0.319925	3.6553e-14
AIDAP2	ENSG00000251429	transcribed_processed_pseudogene	0.236809	2.63022e-08	0.318689	3.45166e-14
AC130324.1	ENSG00000263531	lncRNA	0.133649	0.00187341	0.147636	0.000585005
CCNYL5	ENSG00000230039	processed_pseudogene	0.000741629	0.986295	-0.0184165	0.669664
ITGB6	ENSG00000115221	protein_coding	0.152208	0.000390832	0.190568	8.72444e-06
USP18	ENSG00000184979	protein_coding	0.208641	1.0264e-06	0.194554	5.59964e-06
RPL21P11	ENSG00000242571	processed_pseudogene	-0.0585716	0.174518	-0.0772747	0.0730443
AC093297.2	ENSG00000272335	lncRNA	-0.140175	0.00110266	-0.165593	0.000114735
GDF9	ENSG00000164404	protein_coding	0.129318	0.00263001	0.118812	0.00577425
AL161756.2	ENSG00000271511	processed_pseudogene	0.088186	0.040698	0.0603925	0.161478
RNA5SP183	ENSG00000199322	rRNA_pseudogene	0.0583044	0.176496	0.0619679	0.1508
LPCAT3	ENSG00000111684	protein_coding	0.000156357	0.99711	0.0117088	0.786158
RPL29P2	ENSG00000240480	transcribed_processed_pseudogene	-0.0226525	0.599754	-0.0130209	0.76295
SOSTDC1	ENSG00000171243	protein_coding	-0.120636	0.00503971	-0.175863	4.03513e-05
ZNF850	ENSG00000267041	protein_coding	-0.0176892	0.681983	-0.0404539	0.348441
AC074344.2	ENSG00000250180	lncRNA	0.019292	0.654953	0.0477359	0.268591
AC079140.4	ENSG00000251535	processed_pseudogene	-0.0384586	0.372861	-0.0231049	0.592485
DNAJB5P1	ENSG00000230335	processed_pseudogene	-0.0110696	0.797637	0.0457236	0.289315
ATP5F1AP10	ENSG00000277297	processed_pseudogene	0.0047798	0.911844	-0.020087	0.641708
RN7SKP297	ENSG00000223202	misc_RNA	-0.00859562	0.842185	-0.00907092	0.833582
HMGB1P30	ENSG00000244089	processed_pseudogene	-0.106366	0.0134844	-0.11283	0.00874661
MT-RNR1	ENSG00000211459	Mt_rRNA	-0.0890668	0.038723	-0.0602775	0.162231
AC097505.1	ENSG00000272995	lncRNA	-0.00506352	0.906635	-0.049087	0.255261
Z97353.1	ENSG00000231369	processed_pseudogene	0.0212162	0.623091	0.0608143	0.158565
AC024132.2	ENSG00000251080	lncRNA	-0.0145136	0.736728	-0.0390063	0.366087
MTND3P5	ENSG00000251353	unprocessed_pseudogene	0.101068	0.018925	0.0978818	0.0230477
CAND1	ENSG00000111530	protein_coding	-0.000943031	0.982573	0.0198475	0.645584
KCNJ5	ENSG00000120457	protein_coding	0.444315	1.74395e-27	0.549263	0
SKP1P1	ENSG00000231234	transcribed_processed_pseudogene	0.154519	0.000317373	0.168668	8.3202e-05
TTTY6	ENSG00000131538	lncRNA	-0.0646679	0.13376	-0.0662231	0.124642
AC131956.1	ENSG00000250034	lncRNA	-0.037497	0.384941	-0.015295	0.72312
AC006115.1	ENSG00000268407	processed_pseudogene	0.130969	0.00231361	0.0831509	0.0536907
KCNJ11	ENSG00000187486	protein_coding	-0.250267	3.84334e-09	-0.166408	0.000106055
LINC02012	ENSG00000272989	lncRNA	-0.011692	0.786526	0.0726103	0.0921706
AL359643.2	ENSG00000271978	lncRNA	-0.0286476	0.506891	-0.0476416	0.269539
PLEKHM1P1	ENSG00000214176	transcribed_unprocessed_pseudogene	0.33021	3.53791e-15	0.306954	4.18017e-13
CRYBB1	ENSG00000100122	protein_coding	0.645993	5.57306e-65	0.679546	0
RNU6-188P	ENSG00000201077	snRNA	0.0729934	0.0904618	0.033335	0.439915
CAPN3	ENSG00000092529	protein_coding	0.245985	7.17523e-09	0.288313	1.10723e-11
MEP1A	ENSG00000112818	protein_coding	0.187546	1.17063e-05	0.2686	2.3233e-10
Y_RNA	ENSG00000200842	misc_RNA	0.0777612	0.0712512	0.0560251	0.194047
AGXT2	ENSG00000113492	protein_coding	-0.0397353	0.357191	-0.0737157	0.0873094
TRAF3IP2	ENSG00000056972	protein_coding	0.111551	0.00954531	0.029791	0.489954
POGK	ENSG00000143157	protein_coding	0.0639325	0.138247	0.0269037	0.532989
OR5M8	ENSG00000181371	protein_coding	0.0146221	0.734835	0.0223614	0.604451
AC005674.1	ENSG00000250413	lncRNA	0.126656	0.003224	0.0852233	0.0479759
AC018630.2	ENSG00000275778	protein_coding	-0.0127686	0.76741	0.045708	0.289479
SMARCC1	ENSG00000173473	protein_coding	0.0363196	0.400052	0.0522688	0.225624
AC021736.1	ENSG00000253735	lncRNA	-0.012594	0.7705	0.00332861	0.938545
PRKACB	ENSG00000142875	protein_coding	0.039605	0.358771	0.0909968	0.0347082
RN7SL843P	ENSG00000239547	misc_RNA	0.00253335	0.953208	0.0204661	0.635432
AL390023.1	ENSG00000237478	processed_pseudogene	0.105863	0.0139343	0.0610404	0.15702
CLCA4	ENSG00000016602	protein_coding	0.01889	0.661692	0.0362843	0.40051
RNU2-60P	ENSG00000253099	snRNA	-0.0393041	0.362437	-0.0236322	0.584065
RHOT1P2	ENSG00000203616	processed_pseudogene	0.120966	0.00492039	0.0798984	0.0637953
HOOK3	ENSG00000168172	protein_coding	0.0864376	0.0448707	0.0611617	0.15615
AC104164.2	ENSG00000240097	processed_pseudogene	0.0484955	0.261039	-0.060008	0.164169
SNHG27	ENSG00000251676	lncRNA	-0.0115107	0.789758	-0.0124911	0.772324
AL133271.1	ENSG00000256709	processed_pseudogene	0.080511	0.0617805	0.0660922	0.125391
RPL26P15	ENSG00000233829	processed_pseudogene	-0.00866409	0.840944	-0.0180146	0.676461
DHX15	ENSG00000109606	protein_coding	-0.0531135	0.218282	-0.0702616	0.103206
AC106745.1	ENSG00000261363	lncRNA	-0.0819118	0.057371	-0.0430581	0.318379
SETP15	ENSG00000226536	processed_pseudogene	0.0742005	0.0852437	0.102354	0.0174534
RBMS3-AS1	ENSG00000235593	lncRNA	0.0829938	0.0541463	0.102623	0.0171578
BIRC6-AS2	ENSG00000279897	transcribed_unprocessed_pseudogene	0.0832626	0.053369	0.12095	0.00492618
RPL36AP48	ENSG00000213180	processed_pseudogene	0.0699877	0.104572	0.0130186	0.762991
WBP2NL	ENSG00000183066	protein_coding	0.128589	0.00278184	0.193078	6.60537e-06
RNU6V	ENSG00000206832	snRNA	0.0840994	0.0510084	0.0928958	0.0310555
FTLP16	ENSG00000229735	processed_pseudogene	0.0435969	0.312356	0.0379964	0.378638
Metazoa_SRP	ENSG00000276746	misc_RNA	0.0962533	0.02544	0.132786	0.00200605
RNU6-770P	ENSG00000200799	snRNA	0.0676224	0.116859	-0.0408831	0.343461
AC004923.2	ENSG00000254850	processed_pseudogene	0.0246496	0.567978	-0.0355404	0.410244
FRG1HP	ENSG00000276291	transcribed_unprocessed_pseudogene	0.0310979	0.471231	0.024501	0.5702
CCDC188	ENSG00000234409	protein_coding	0.147329	0.000600806	0.16461	0.000123544
ATAD3C	ENSG00000215915	protein_coding	-0.0439797	0.308121	-0.0395605	0.359196
RAD54L	ENSG00000085999	protein_coding	0.297194	1.87444e-12	0.341578	4.14796e-16
AL049844.3	ENSG00000280148	protein_coding	-0.0353494	0.412767	-0.0727831	0.0913964
CHORDC1	ENSG00000110172	protein_coding	0.0751551	0.0812908	0.0975158	0.0236011
SLC18A2	ENSG00000165646	protein_coding	-0.114619	0.00773009	-0.066387	0.123684
ARHGEF7-AS2	ENSG00000235875	lncRNA	-0.108314	0.0118617	-0.111101	0.00984122
AL031722.1	ENSG00000260541	lncRNA	-0.0870064	0.0434754	-0.0948626	0.0276498
AC130895.1	ENSG00000258337	lncRNA	0.0653919	0.129453	0.0491962	0.254204
AC019235.1	ENSG00000248770	unprocessed_pseudogene	0.00198916	0.963251	0.0443926	0.303598
DENND5A	ENSG00000184014	protein_coding	0.191905	7.23139e-06	0.161709	0.00016608
RPL23AP36	ENSG00000225124	processed_pseudogene	0.0929475	0.0309616	0.0277906	0.519689
AC091435.1	ENSG00000248577	processed_pseudogene	0.117323	0.00639308	0.0693169	0.107948
AL023881.1	ENSG00000276984	lncRNA	0.049313	0.253077	0.0455226	0.291442
AC245033.3	ENSG00000278603	unprocessed_pseudogene	0.0638594	0.138699	0.0766727	0.0753139
ATP6V0E1	ENSG00000113732	protein_coding	0.0269893	0.531806	0.080377	0.0622311
XKRYP1	ENSG00000238067	unprocessed_pseudogene	0.0337974	0.433595	0.0443334	0.304243
AL353692.3	ENSG00000252891	misc_RNA	-0.0115271	0.789465	0.0512607	0.234792
BTBD16	ENSG00000138152	protein_coding	0.0500961	0.24561	0.0537121	0.21313
AL049542.1	ENSG00000230428	transcribed_unprocessed_pseudogene	0.093678	0.0296602	0.0546726	0.205048
AL592463.1	ENSG00000232896	lncRNA	0.0148416	0.731007	0.0775359	0.0720768
AC103702.1	ENSG00000257178	lncRNA	-0.0552489	0.200306	-0.0627349	0.1458
AC099670.1	ENSG00000213421	processed_pseudogene	0.137891	0.00133085	0.0683691	0.112863
Y_RNA	ENSG00000201432	misc_RNA	0.0307581	0.476093	-0.0381553	0.376646
AC087627.1	ENSG00000253983	lncRNA	0.0654255	0.129256	0.149848	0.000481966
DUX4L10	ENSG00000278664	unprocessed_pseudogene
N4BP1	ENSG00000102921	protein_coding	0.0800275	0.0633662	0.0761321	0.0774052
ART5	ENSG00000167311	protein_coding	-0.0865292	0.0446435	0.0267793	0.535003
TBX19	ENSG00000143178	protein_coding	0.363551	2.75989e-18	0.363202	0
U7	ENSG00000276376	snRNA
CXCR1	ENSG00000163464	protein_coding	0.147996	0.000566947	0.0968028	0.0246431
AC073135.1	ENSG00000236246	unprocessed_pseudogene	-0.0218652	0.612496	-0.0238248	0.581003
AC090791.1	ENSG00000254526	lncRNA	-0.00622105	0.885424	0.0699597	0.104712
RBMX2P3	ENSG00000223575	processed_pseudogene	0.121431	0.0047561	0.0507236	0.239738
RNU6-1082P	ENSG00000201444	snRNA	0.149222	0.000509262	0.15532	0.000295075
RPL3P4	ENSG00000232573	processed_pseudogene	-0.0850946	0.0483155	-0.106901	0.0130524
AL023803.1	ENSG00000261431	lncRNA	0.00275962	0.949034	-0.0377186	0.382136
AC023403.1	ENSG00000253164	lncRNA	-0.00576794	0.893718	0.0455191	0.291479
AC010343.3	ENSG00000250697	lncRNA	0.0464369	0.28185	0.0219485	0.611143
AL845433.1	ENSG00000238764	snoRNA	0.0580427	0.178449	-0.00790998	0.854627
AL732314.6	ENSG00000281849	lncRNA	0.0533691	0.216072	0.0637137	0.139604
AC092958.2	ENSG00000241792	lncRNA	-0.0284872	0.509274	-0.0772436	0.0731603
ISLR2	ENSG00000167178	protein_coding	0.0997761	0.0205122	0.141297	0.00100434
RNU6-377P	ENSG00000251774	snRNA	-0.00630654	0.883861	-0.0257535	0.550766
AC009163.3	ENSG00000260092	protein_coding	0.0256167	0.552885	0.00875504	0.839297
MYH7	ENSG00000092054	protein_coding	0.0417807	0.332961	0.262581	5.97899e-10
PDRG1	ENSG00000088356	protein_coding	-0.0140683	0.74452	0.0141977	0.742175
OR51A1P	ENSG00000176752	unprocessed_pseudogene	-1.87125e-06	0.999965	-0.0552064	0.200653
P4HA2-AS1	ENSG00000237714	lncRNA	0.0546963	0.204851	0.0859038	0.0462143
SNORA74A	ENSG00000200959	snoRNA	0.0705971	0.101579	0.115384	0.00732855
REXO1L8P	ENSG00000270971	processed_pseudogene	-0.0893109	0.0381903	-0.0651453	0.130908
KC6	ENSG00000267313	lncRNA	0.0458867	0.287596	0.112125	0.00917881
AKR1C2	ENSG00000151632	protein_coding	-0.0757001	0.0791019	-0.0695645	0.106677
AC092329.1	ENSG00000269107	lncRNA	0.0564288	0.190849	0.0889751	0.0389248
AC008750.6	ENSG00000268889	lncRNA	0.197664	3.76232e-06	0.216648	3.80346e-07
ECM1P1	ENSG00000270639	processed_pseudogene	-0.0560542	0.193815	-0.0733921	0.0887108
ADCY2	ENSG00000078295	protein_coding	0.0944908	0.0282677	0.115247	0.00739912
RGS20	ENSG00000147509	protein_coding	0.283444	2.0387e-11	0.353033	2.89485e-17
AC112484.2	ENSG00000250796	processed_pseudogene	0.119689	0.00539751	0.136672	0.00146971
NTAN1P1	ENSG00000270965	processed_pseudogene	-0.0135424	0.753756	-0.00185821	0.965669
RN7SL674P	ENSG00000239899	misc_RNA	0.0414692	0.336581	0.0360962	0.402958
AC010655.3	ENSG00000272601	transcribed_unprocessed_pseudogene
EIF3I	ENSG00000084623	protein_coding	0.0142716	0.74096	-0.0563145	0.191686
AC092611.1	ENSG00000251455	lncRNA	0.106152	0.0136741	0.102226	0.0175954
AC093423.1	ENSG00000226394	processed_pseudogene	0.123608	0.00405185	0.0683265	0.113089
AL352979.2	ENSG00000258985	lncRNA
AL158040.1	ENSG00000221042	ribozyme	0.101393	0.0185434	0.0249311	0.563564
TTLL4	ENSG00000135912	protein_coding	0.38406	2.18241e-20	0.367479	0
TRBV5-5	ENSG00000211725	TR_V_gene	0.378736	7.92566e-20	0.456709	3.94421e-29
HMGB2	ENSG00000164104	protein_coding	0.129678	0.00255784	0.0990884	0.0214367
FKBP4P6	ENSG00000268234	processed_pseudogene	-0.0105183	0.807512	0.0430357	0.318631
SLC15A5	ENSG00000188991	protein_coding	0.170533	6.91607e-05	0.152171	0.000392145
UBE2N	ENSG00000177889	protein_coding	-0.235478	3.16159e-08	-0.211542	7.64457e-07
AC090541.1	ENSG00000253270	lncRNA	-0.0907211	0.0352331	-0.08871	0.039513
OR51A3P	ENSG00000227023	unprocessed_pseudogene	-0.0270221	0.531306	-0.0843037	0.0504458
FAM185A	ENSG00000222011	protein_coding	-0.0680336	0.114645	-0.105692	0.0141228
PDE1C	ENSG00000154678	protein_coding	-0.274991	8.29747e-11	-0.244169	1.04171e-08
SNORD35B	ENSG00000200530	snoRNA
LINC01275	ENSG00000237595	lncRNA	0.0849069	0.0488139	0.102784	0.0169842
SLC25A5P4	ENSG00000234421	processed_pseudogene	-0.0082294	0.848826	0.0294911	0.494458
AC011290.1	ENSG00000227172	lncRNA	0.00579223	0.893273	0.00766381	0.859103
RNU1-151P	ENSG00000201142	snRNA	0.19312	6.31058e-06	0.150881	0.000439894
AC010646.1	ENSG00000269095	protein_coding	-0.00610736	0.887504	0.0107444	0.803458
ABCA1	ENSG00000165029	protein_coding	0.276524	6.45533e-11	0.237421	2.66758e-08
AC087276.1	ENSG00000254577	lncRNA	0.1229	0.00426979	0.111349	0.00967664
MYLK-AS1	ENSG00000239523	lncRNA	0.144192	0.000786795	0.147223	0.000613891
URB1-AS1	ENSG00000256073	lncRNA	-0.0431616	0.317216	-0.0706993	0.101073
USP17L15	ENSG00000223569	protein_coding	-0.0343878	0.4256	-0.0432251	0.316504
RNU4-53P	ENSG00000222760	snRNA	0.129649	0.00256353	0.114162	0.00797895
FAM197Y1	ENSG00000224336	unprocessed_pseudogene	-0.0102813	0.811768	0.0572162	0.184722
NIF3L1	ENSG00000196290	protein_coding	0.0115376	0.789278	0.0468192	0.277806
ANKRD1	ENSG00000148677	protein_coding	0.150333	0.000461763	0.221463	2.21262e-07
H2BP3	ENSG00000240912	processed_pseudogene	0.0156142	0.717587	-0.00718382	0.867844
MCOLN2	ENSG00000153898	protein_coding	0.499462	2.36256e-35	0.638725	0
MMUT	ENSG00000146085	protein_coding	-0.314821	7.25665e-14	-0.303289	8.12071e-13
AL137074.1	ENSG00000213669	processed_pseudogene	0.0168669	0.696014	0.0843169	0.0504094
VTA1	ENSG00000009844	protein_coding	-0.0715037	0.0972516	-0.0671004	0.119693
AC011257.1	ENSG00000253926	lncRNA	-0.0480436	0.265514	-0.0596004	0.167057
SIM2	ENSG00000159263	protein_coding	-0.0598473	0.165303	-0.00409129	0.924477
AC074087.1	ENSG00000248847	processed_pseudogene	0.0637949	0.139099	-0.0122295	0.776965
TIMM9P1	ENSG00000236900	processed_pseudogene	0.0724133	0.0930591	0.0361164	0.402695
LINC02432	ENSG00000248810	lncRNA	-0.0845834	0.0496835	0.0721135	0.0944249
AC027250.1	ENSG00000276605	processed_pseudogene	0.0498232	0.248195	-0.0147583	0.732458
AC079331.1	ENSG00000279361	TEC	0.0771367	0.0735597	0.081855	0.0575443
ZCCHC17	ENSG00000121766	protein_coding	-0.0367481	0.394511	-0.0947007	0.0279499
EML2	ENSG00000125746	protein_coding	0.0113209	0.793146	0.0427278	0.322
CSNK1G2-AS1	ENSG00000180846	lncRNA	0.145733	0.00068964	0.188798	1.02053e-05
LINC01501	ENSG00000229613	lncRNA	0.295808	2.39855e-12	0.23328	4.27461e-08
PON1	ENSG00000005421	protein_coding	-0.0601111	0.163444	0.197367	3.89332e-06
RPSAP32	ENSG00000238075	processed_pseudogene	0.0379743	0.378915	0.0388867	0.36756
GPR35	ENSG00000178623	protein_coding	0.243876	9.71754e-09	0.330459	4.48826e-15
PRG4	ENSG00000116690	protein_coding	-0.00476178	0.912175	0.141462	0.00100078
AC118345.1	ENSG00000227293	lncRNA	-0.25756	1.29192e-09	-0.191169	7.85e-06
PCDHGA2	ENSG00000081853	protein_coding	-0.0282007	0.513544	-0.0845217	0.0498728
AC091152.3	ENSG00000271222	processed_pseudogene	0.0240187	0.577929	0.124229	0.00386906
RNU6-302P	ENSG00000202119	snRNA	0.108964	0.0113606	0.071663	0.0965069
TULP2	ENSG00000104804	protein_coding	0.0511601	0.235712	0.189327	9.62799e-06
AC010342.1	ENSG00000226432	processed_pseudogene	-0.058958	0.171687	-0.0449289	0.297787
KATNB1	ENSG00000140854	protein_coding	0.267285	2.86231e-10	0.303792	7.41819e-13
DCDC1	ENSG00000170959	protein_coding	0.130699	0.00236297	0.221897	1.94297e-07
RHOXF1-AS1	ENSG00000258545	lncRNA	0.0985851	0.0220762	0.127278	0.00307516
AC027455.1	ENSG00000262708	processed_pseudogene	0.118198	0.00600722	0.114978	0.00753928
AC244098.1	ENSG00000223377	unprocessed_pseudogene	0.00357486	0.934008	-0.0145541	0.736021
SLC25A1P2	ENSG00000234467	processed_pseudogene
CICP14	ENSG00000281490	processed_pseudogene	0.193183	6.26573e-06	0.189461	9.8521e-06
AC005832.4	ENSG00000272921	protein_coding	0.0123775	0.774338	-0.0206116	0.63303
S100A12	ENSG00000163221	protein_coding	0.0307068	0.476828	0.0413668	0.337777
IGHV7-56	ENSG00000253131	IG_V_pseudogene	0.233837	3.96133e-08	0.247048	6.15172e-09
AL357312.1	ENSG00000271322	processed_pseudogene	-0.102332	0.0174774	-0.118123	0.00603934
AC018953.1	ENSG00000253583	lncRNA	-0.0111006	0.797081	-0.0790345	0.0667276
DLX6	ENSG00000006377	protein_coding	-0.0867308	0.0441469	-0.094712	0.0278987
OSBPL9P4	ENSG00000256420	processed_pseudogene	0.00758496	0.860538	-0.0239747	0.578626
AL645568.3	ENSG00000232751	processed_pseudogene	0.0662327	0.124587	-0.04614	0.284941
ZNF248	ENSG00000198105	protein_coding	0.195117	5.0351e-06	0.168482	8.66742e-05
CREM	ENSG00000095794	protein_coding	-0.052228	0.226066	-0.039602	0.358692
CFHR2	ENSG00000080910	protein_coding	-0.09505	0.0273427	-0.0830217	0.0540651
AL606462.1	ENSG00000242757	processed_pseudogene
MORF4L1P5	ENSG00000231857	processed_pseudogene	0.076326	0.0766468	-0.0189485	0.660709
RNU6-524P	ENSG00000206997	snRNA	0.0933458	0.0302462	0.102963	0.0167921
RPL31P58	ENSG00000243053	processed_pseudogene	0.0707799	0.100694	-0.0327375	0.448161
LINC02173	ENSG00000249613	lncRNA	-0.0777988	0.0711141	-0.0956148	0.0264348
AL356986.1	ENSG00000270850	processed_pseudogene	0.0832844	0.0533062	0.0254691	0.555176
LSM6P2	ENSG00000257730	processed_pseudogene	-0.00102076	0.981137	0.063832	0.138869
HMGB1P24	ENSG00000275029	transcribed_processed_pseudogene	0.0684812	0.112273	0.0766835	0.0752728
ZDHHC6	ENSG00000023041	protein_coding	-0.0667203	0.121831	-0.0855746	0.0470834
TRAJ4	ENSG00000211885	TR_J_gene	0.371428	4.47985e-19	0.378244	8.91826e-20
AL355076.3	ENSG00000258878	processed_pseudogene	0.222492	1.79877e-07	0.245302	7.91823e-09
MTCO2P17	ENSG00000233888	unprocessed_pseudogene	0.107305	0.0126792	0.0509532	0.237615
AC020765.4	ENSG00000278725	unprocessed_pseudogene	0.159043	0.000209363	0.137947	0.00132478
AL159163.1	ENSG00000249141	protein_coding	0.488196	1.25679e-33	0.469258	7.23681e-31
POU6F1	ENSG00000184271	protein_coding	0.0315313	0.46507	0.0464727	0.28138
CSPG4	ENSG00000173546	protein_coding	-0.0474116	0.271861	-0.101841	0.0180618
AL513128.1	ENSG00000233451	lncRNA	0.0186922	0.665018	0.0572057	0.184803
A1BG-AS1	ENSG00000268895	lncRNA	0.331652	2.64182e-15	0.388307	0
AC090515.1	ENSG00000242747	processed_pseudogene	0.018739	0.664231	-0.0352482	0.414106
AC093248.1	ENSG00000250066	lncRNA	-0.0121679	0.778059	0.0118353	0.783973
CALML5	ENSG00000178372	protein_coding	-0.00902543	0.834405	0.00485184	0.910521
AC020550.1	ENSG00000231699	processed_pseudogene	0.0359506	0.404859	0.00429483	0.920758
AC135983.1	ENSG00000206987	snoRNA	0.0363633	0.399485	0.10964	0.0108585
BNIP3P20	ENSG00000271704	processed_pseudogene	0.0339836	0.431064	-0.0164128	0.703807
RPL10AP3	ENSG00000215264	processed_pseudogene	-0.0489669	0.256427	-0.0269326	0.532668
SNORA23	ENSG00000201998	snoRNA	0.0618145	0.151816	0.0369111	0.392416
BIN3	ENSG00000147439	protein_coding	0.0733808	0.0887599	0.0537446	0.212779
NAV2-AS3	ENSG00000254542	lncRNA	-0.0793802	0.0655411	-0.0110649	0.79772
B3GNT4	ENSG00000176383	protein_coding	0.139512	0.00116487	0.145267	0.000726121
AL354676.1	ENSG00000229834	processed_pseudogene	0.0821481	0.0566535	0.035902	0.405495
PLP1	ENSG00000123560	protein_coding	-0.000680222	0.987429	0.111713	0.00944034
AC100827.5	ENSG00000278313	unprocessed_pseudogene	0.0443052	0.304552	0.0398283	0.356066
PAGE2	ENSG00000234068	protein_coding	0.00029089	0.994624	0.10354	0.0161853
AC012467.1	ENSG00000271916	lncRNA	-0.09868	0.0219479	-0.135082	0.0016708
ANKRD20A1	ENSG00000260691	protein_coding	0.0703758	0.102658	-0.043015	0.318864
TSPAN18-AS1	ENSG00000255032	lncRNA	0.0508797	0.238293	-0.0407823	0.344653
AC008771.1	ENSG00000249042	lncRNA	0.00813593	0.850523	0.0362064	0.401403
CA3-AS1	ENSG00000253549	lncRNA	-0.208923	9.91761e-07	-0.136678	0.00148183
RTN2	ENSG00000125744	protein_coding	0.0839106	0.0515334	0.0574039	0.183223
MUPP	ENSG00000237906	transcribed_unprocessed_pseudogene	0.145195	0.000722209	0.118557	0.00585488
DNM1P47	ENSG00000259660	transcribed_unprocessed_pseudogene	0.070549	0.101813	0.0867789	0.044029
TMED6	ENSG00000157315	protein_coding	-0.0310643	0.47171	-0.0244257	0.571385
XYLT2	ENSG00000015532	protein_coding	0.25514	1.86205e-09	0.200542	2.82816e-06
LYZ	ENSG00000090382	protein_coding	0.505383	2.7564e-36	0.512446	0
AC104446.3	ENSG00000280904	snoRNA	0.0368951	0.392622	0.0263836	0.541057
MIR4421	ENSG00000265538	miRNA	0.0538155	0.212249	0.0219332	0.611392
RPL5P20	ENSG00000218643	processed_pseudogene	0.0260759	0.545787	0.000693968	0.987175
AL109936.2	ENSG00000215381	processed_pseudogene	0.000633663	0.98829	-0.0244503	0.571113
AC117434.1	ENSG00000238026	processed_pseudogene	-0.0670469	0.120012	-0.00568954	0.895154
AL138724.1	ENSG00000272269	lncRNA	0.259821	9.15e-10	0.265236	4.62599e-10
DDX21	ENSG00000165732	protein_coding	-0.00917452	0.83171	0.00575185	0.893978
AC103563.4	ENSG00000232594	unprocessed_pseudogene	0.152457	0.000382222	0.193008	6.3903e-06
VAC14	ENSG00000103043	protein_coding	0.157746	0.000236139	0.154366	0.000326771
AL590965.1	ENSG00000199241	misc_RNA	-0.0391742	0.364026	-0.0228012	0.597361
AC129507.4	ENSG00000262920	lncRNA	-0.203974	1.79851e-06	-0.0143572	0.739463
USP9X	ENSG00000124486	protein_coding	0.0485638	0.260368	0.0485532	0.26038
STX17	ENSG00000136874	protein_coding	-0.054772	0.204225	-0.0457546	0.288887
ZNF736P2Y	ENSG00000226270	processed_pseudogene
LINC02402	ENSG00000257510	lncRNA	-0.030142	0.484976	-0.0393397	0.362002
AC112778.1	ENSG00000176812	processed_pseudogene	-0.0106221	0.805651	0.0440844	0.306971
DMD-AS3	ENSG00000236828	lncRNA	0.0224802	0.602532	0.0307533	0.476161
AL158824.1	ENSG00000225513	processed_pseudogene	0.0383041	0.374787	0.0704305	0.102391
SAP30	ENSG00000164105	protein_coding	0.17808	3.20959e-05	0.0888936	0.0391328
OR7E161P	ENSG00000206014	transcribed_unprocessed_pseudogene	0.0265051	0.539194	0.00638633	0.882402
ISG20L2	ENSG00000143319	protein_coding	0.123421	0.00410846	0.0548383	0.203607
RN7SL45P	ENSG00000264862	misc_RNA	0.0245564	0.569442	0.0671063	0.119684
AC109361.2	ENSG00000250740	lncRNA	-0.111239	0.00974961	-0.131456	0.00222733
ZFYVE19	ENSG00000166140	protein_coding	0.0928977	0.0310521	0.0425629	0.323872
AL158168.1	ENSG00000236495	lncRNA	0.13143	0.00223181	0.0623904	0.14803
MIR519D	ENSG00000207981	miRNA	0.0372902	0.387569	0.0876311	0.0419852
AC006452.1	ENSG00000201354	misc_RNA	0.086447	0.0448474	-0.000735068	0.986416
AC097478.1	ENSG00000274238	lncRNA	0.0175129	0.684983	0.0756486	0.0793066
RN7SKP157	ENSG00000251983	misc_RNA	-0.0433505	0.315101	-0.0429561	0.319527
FGFR3P1	ENSG00000230994	processed_pseudogene	0.0312955	0.468416	0.0488822	0.257252
AC103808.2	ENSG00000264595	lncRNA	-0.00132599	0.975498	-0.0605365	0.160479
AC104964.1	ENSG00000253678	lncRNA	0.0555449	0.197902	0.0228612	0.596395
SDCBPP1	ENSG00000226705	processed_pseudogene	0.102384	0.0174197	0.145589	0.000698211
RN7SL543P	ENSG00000265918	misc_RNA	0.000223118	0.995877	0.0966935	0.024773
RNU6-901P	ENSG00000207323	snRNA	0.0168811	0.695771	0.0356387	0.408951
STOX1	ENSG00000165730	protein_coding	-0.0284748	0.509458	-0.0487015	0.258926
MIR1323	ENSG00000221017	miRNA	0.0201595	0.640505	0.054437	0.20701
NR2F1	ENSG00000175745	protein_coding	-0.188919	1.00703e-05	-0.203506	2.00177e-06
ZNF566	ENSG00000186017	protein_coding	-0.157811	0.000234732	-0.154363	0.000326856
AL390039.1	ENSG00000213569	processed_pseudogene	0.152839	0.000369336	0.121331	0.00479104
U8	ENSG00000212581	snoRNA	0.0883953	0.0402212	0.00109826	0.979705
KRTAP1-5	ENSG00000221852	protein_coding	0.0815093	0.0586104	0.17547	4.2008e-05
MORF4L2	ENSG00000123562	protein_coding	-0.0716411	0.0966091	-0.0743668	0.0845436
LINC01145	ENSG00000272419	transcribed_unprocessed_pseudogene	0.395506	1.25781e-21	0.357176	6.70364e-18
MIR5194	ENSG00000264653	miRNA	0.163977	0.000131286	0.1972	3.96871e-06
AC124276.2	ENSG00000255400	lncRNA	0.103619	0.016104	0.163243	0.00014085
PHKG1P4	ENSG00000229508	unprocessed_pseudogene	0.0145664	0.735806	0.0911107	0.0344514
LINC02167	ENSG00000261122	lncRNA	0.150061	0.000472996	0.285211	1.51121e-11
PTGS2	ENSG00000073756	protein_coding	-0.0580112	0.178685	0.00794272	0.853985
ZZEF1	ENSG00000074755	protein_coding	0.266793	3.09354e-10	0.238292	2.36625e-08
AC096915.1	ENSG00000226082	processed_pseudogene	-0.0492721	0.253472	-0.0663992	0.123641
AC021188.1	ENSG00000230747	lncRNA	0.341525	3.43155e-16	0.352028	3.60745e-17
RNU6-283P	ENSG00000201658	snRNA	-0.0503041	0.243652	-0.0218172	0.613278
SPZ1	ENSG00000164299	protein_coding	-0.0205649	0.6338	-0.0697543	0.105738
ATF4P4	ENSG00000256167	transcribed_processed_pseudogene	0.0132601	0.758729	-0.00911482	0.832789
AP003400.4	ENSG00000279248	TEC	-0.0737001	0.0873764	0.0104175	0.809321
AC010368.1	ENSG00000250886	processed_pseudogene	-0.0831654	0.053649	-0.00316525	0.941555
CCDC90B	ENSG00000137500	protein_coding	-0.0958168	0.0261166	-0.0936319	0.0297729
OR8A2P	ENSG00000255510	unprocessed_pseudogene	0.0372562	0.388002	0.00375969	0.930605
SYNJ1	ENSG00000159082	protein_coding	0.0698743	0.105137	0.0637289	0.139474
ASNSP1	ENSG00000248498	transcribed_unprocessed_pseudogene	0.0133339	0.757429	0.0901031	0.0365042
SNHG6	ENSG00000245910	lncRNA	0.0122777	0.77611	0.0412387	0.339165
MLLT10P2	ENSG00000249462	processed_pseudogene	-0.0537265	0.213007	-0.00469537	0.913395
AC036176.2	ENSG00000267430	processed_pseudogene	0.162382	0.000152888	0.123344	0.00413199
UBE2Z	ENSG00000159202	protein_coding	0.324942	1.01461e-14	0.278934	5.26118e-11
AC133919.3	ENSG00000277349	unprocessed_pseudogene	0.0733204	0.0890233	0.0687879	0.11067
GSTO3P	ENSG00000232829	processed_pseudogene	-0.0761549	0.0773115	-0.0483295	0.262677
LINC02573	ENSG00000233236	lncRNA	0.0383445	0.374282	0.0140638	0.744599
CDK5RAP2	ENSG00000136861	protein_coding	0.146939	0.000621503	0.0980544	0.0228394
AC011446.2	ENSG00000267598	lncRNA
AC090286.2	ENSG00000212618	snoRNA	-0.0335506	0.436961	-0.0386592	0.370372
AL035634.1	ENSG00000236324	lncRNA	0.0836359	0.0523049	0.0464856	0.281344
CDY22P	ENSG00000229343	unprocessed_pseudogene	-0.0646679	0.13376	-0.0662231	0.124642
MMP8	ENSG00000118113	protein_coding	0.0626688	0.146226	0.197279	3.93294e-06
ZNF132	ENSG00000131849	protein_coding	-0.0559728	0.194464	-0.0527915	0.221013
NPPB	ENSG00000120937	protein_coding	0.119822	0.00534596	0.142169	0.000933586
AC089987.2	ENSG00000258121	lncRNA	0.0343138	0.426597	0.00790448	0.854727
COX6A1P3	ENSG00000216710	processed_pseudogene	-0.0818572	0.0575378	-0.0260414	0.546319
MIR4518	ENSG00000266305	miRNA	0.193218	6.24112e-06	0.166756	0.000100347
AL355472.2	ENSG00000236358	lncRNA	0.0798156	0.0640716	0.136243	0.00152164
MRGPRF-AS1	ENSG00000256508	lncRNA	0.0271246	0.52975	0.113777	0.00819479
EEF1A1P27	ENSG00000179460	processed_pseudogene	-0.0373618	0.386658	-0.0271958	0.528669
MIR6865	ENSG00000278517	miRNA	0.0556015	0.197445	0.032182	0.455904
LINC01944	ENSG00000254299	lncRNA	0.0149308	0.729452	0.00429685	0.920721
FOCAD	ENSG00000188352	protein_coding	-0.0581425	0.177702	-0.0725775	0.0923128
LINC01667	ENSG00000280081	transcribed_processed_pseudogene	0.0833413	0.053143	0.038843	0.3681
LINC00680	ENSG00000215190	transcribed_unprocessed_pseudogene	0.0592013	0.169922	0.0592672	0.169395
RIMKLBP2	ENSG00000225920	processed_pseudogene	0.19829	3.50035e-06	0.188403	1.06586e-05
ICA1	ENSG00000003147	protein_coding	-0.176689	3.70647e-05	-0.136044	0.00155955
MIR4659A	ENSG00000266038	miRNA	0.0436438	0.311834	0.0102028	0.813178
CYP3A52P	ENSG00000260524	unprocessed_pseudogene	0.0600796	0.163665	0.0424501	0.325267
AC013549.3	ENSG00000254688	lncRNA	0.0627332	0.145811	0.012772	0.767349
SLC5A10	ENSG00000154025	protein_coding	-0.0843	0.0504558	-0.105286	0.0144989
OSBPL5	ENSG00000021762	protein_coding	0.23423	3.75381e-08	0.195052	5.29417e-06
RPL22P23	ENSG00000232379	processed_pseudogene	0.108919	0.0113946	0.0689304	0.109931
TCEA1P1	ENSG00000197214	processed_pseudogene	-0.00249087	0.953992	0.0409686	0.342452
C11orf53	ENSG00000150750	protein_coding	-0.143293	0.000849184	-0.0719472	0.0951891
RN7SL76P	ENSG00000241959	misc_RNA	0.0335861	0.436477	0.0608569	0.158273
AC091180.2	ENSG00000248714	lncRNA	0.213258	5.81745e-07	0.322371	1.68419e-14
MYCNOS	ENSG00000233718	lncRNA	-0.0247842	0.565865	-0.0207556	0.630657
WIF1	ENSG00000156076	protein_coding	0.0258846	0.548739	0.0248325	0.565109
AL590648.2	ENSG00000235862	lncRNA	0.040748	0.345059	-0.00212514	0.960741
FGFR4	ENSG00000160867	protein_coding	0.165353	0.000114993	0.0996758	0.0206738
AP000941.1	ENSG00000255176	lncRNA	0.127462	0.00303245	0.150777	0.000443962
snoZ196	ENSG00000281780	snoRNA	0.138932	0.001222	0.168155	8.75047e-05
AC020978.6	ENSG00000262514	lncRNA	0.115369	0.00733601	0.0709792	0.099737
AC112236.1	ENSG00000261268	lncRNA	0.0701135	0.103949	0.0326425	0.44948
AP000873.4	ENSG00000254676	lncRNA	0.143242	0.000852844	0.152161	0.000392492
WDR36	ENSG00000134987	protein_coding	-0.0647359	0.133351	-0.0639526	0.138088
TRIM25	ENSG00000121060	protein_coding	0.13592	0.00156185	0.116464	0.00682014
AP000577.2	ENSG00000280269	TEC	0.109169	0.0112063	0.150265	0.000464574
AL391380.1	ENSG00000237833	processed_pseudogene	-0.03632	0.400046	-0.0712133	0.0986215
OR1J2	ENSG00000197233	protein_coding	0.0735039	0.0882246	0.0967988	0.0246158
AL451048.1	ENSG00000229269	lncRNA	0.159707	0.000196772	0.110816	0.0100325
AL161722.2	ENSG00000233880	processed_pseudogene	-0.00637956	0.882526	-0.0153199	0.72269
MBOAT1	ENSG00000172197	protein_coding	0.0792151	0.0661057	0.135178	0.00167183
CRB3	ENSG00000130545	protein_coding	-0.284873	1.60041e-11	-0.291061	6.93669e-12
MCF2L-AS1	ENSG00000235280	lncRNA	-0.239546	1.79518e-08	-0.094543	0.0281803
AL157402.2	ENSG00000261573	lncRNA	0.105673	0.0141073	0.202149	2.232e-06
MRPS36P4	ENSG00000255231	processed_pseudogene	0.0687901	0.110659	0.0608607	0.158247
LINC01397	ENSG00000258673	lncRNA	0.0534683	0.215218	0.19033	8.61753e-06
XPO4	ENSG00000132953	protein_coding	-0.0436051	0.312264	-0.0218368	0.61285
AL109659.1	ENSG00000223720	lncRNA	0.0695463	0.106784	0.0554291	0.19884
SEC14L3	ENSG00000100012	protein_coding	-0.0125097	0.771994	0.129771	0.00253947
AC135166.1	ENSG00000253286	lncRNA	0.0305747	0.478727	0.121389	0.00477092
TMEM30A	ENSG00000112697	protein_coding	-0.101127	0.0188551	-0.106455	0.0134391
BX682237.1	ENSG00000224978	processed_pseudogene	-0.0313361	0.467839	-0.0141107	0.743777
BX649632.1	ENSG00000273249	lncRNA	-0.0352495	0.414089	-0.0519813	0.228269
LINC02595	ENSG00000231566	lncRNA	0.0814438	0.0588141	0.149495	0.000497215
RPS2P16	ENSG00000230799	processed_pseudogene	0.125832	0.00343113	0.108901	0.0114082
Z83838.1	ENSG00000223730	transcribed_processed_pseudogene	-0.025063	0.561501	0.00782811	0.856116
AL138721.1	ENSG00000273870	processed_pseudogene	-0.0523098	0.225339	-0.0185118	0.668057
RNU2-22P	ENSG00000223198	snRNA	0.0795281	0.0650389	0.0497534	0.248858
ECHDC3	ENSG00000134463	protein_coding	-0.224908	1.31183e-07	-0.241229	1.57445e-08
ISM1-AS1	ENSG00000226263	lncRNA	0.2357	3.06624e-08	0.156173	0.000272942
LINC01594	ENSG00000225328	lncRNA	0.0233343	0.588816	0.116312	0.00686647
AC012414.5	ENSG00000261048	processed_pseudogene	0.0637948	0.1391	0.0508163	0.23888
RFPL4AP1	ENSG00000255238	processed_pseudogene	0.0510198	0.237002	0.0513147	0.234298
RPL7P1	ENSG00000214485	processed_pseudogene	-0.134433	0.00175999	-0.141839	0.000969801
RNU6-1165P	ENSG00000222051	snRNA	0.103841	0.0158768	0.0841523	0.0508623
WAS	ENSG00000015285	protein_coding	0.821946	2.23134e-133	0.817636	0
AC116353.1	ENSG00000200235	snoRNA	0.129352	0.00262311	0.150286	0.000463687
FBXO6	ENSG00000116663	protein_coding	0.405347	9.87724e-23	0.360883	1.24555e-18
AC092839.1	ENSG00000228108	lncRNA	0.041871	0.331916	-0.0411312	0.340538
ZGRF1	ENSG00000138658	protein_coding	0.20893	9.90904e-07	0.207036	1.31749e-06
AC097522.1	ENSG00000251286	processed_pseudogene	0.0162896	0.705927	0.0537454	0.212846
AC244669.2	ENSG00000274642	unprocessed_pseudogene	0.145775	0.000687152	0.225743	1.17529e-07
C8orf76	ENSG00000189376	protein_coding	0.213824	5.42184e-07	0.270691	1.97449e-10
MRRFP1	ENSG00000224236	processed_pseudogene	0.010019	0.816484	-0.0786822	0.0679551
OR5BC1P	ENSG00000255218	unprocessed_pseudogene	0.0532078	0.217464	-0.0178926	0.67853
DDR1	ENSG00000204580	protein_coding	-0.132154	0.00210845	-0.0991222	0.0213922
AC084211.1	ENSG00000242012	lncRNA	-0.0365107	0.397576	-0.000158682	0.997067
AL137847.3	ENSG00000273806	processed_pseudogene	0.141915	0.00095373	0.0889864	0.0389
SPDYE8	ENSG00000273520	protein_coding
AC136932.1	ENSG00000262561	processed_pseudogene	-0.0319317	0.459417	-0.026591	0.537879
THRAP3P3	ENSG00000235920	processed_pseudogene	-0.0074695	0.86264	-0.161417	0.000167542
MIR8075	ENSG00000277942	miRNA	-0.0257063	0.551496	-0.0282415	0.512936
RNA5SP377	ENSG00000212154	rRNA_pseudogene	-0.00239556	0.95575	0.000363431	0.993284
RPL17P40	ENSG00000241067	processed_pseudogene	0.0619824	0.150705	0.130429	0.00241311
Y_RNA	ENSG00000252357	misc_RNA	0.069568	0.106674	0.135399	0.00162882
MBL1P	ENSG00000242600	transcribed_unitary_pseudogene	0.157507	0.000241421	0.136083	0.0015415
RPS3AP41	ENSG00000239481	processed_pseudogene	-0.00150885	0.972121	0.00726908	0.866291
H3P3	ENSG00000234202	processed_pseudogene	0.0456414	0.290183	0.0527852	0.221145
AC092114.1	ENSG00000260848	lncRNA	7.88671e-05	0.998542	0.0566497	0.189115
NPHP3-AS1	ENSG00000248724	lncRNA	-0.038642	0.370585	-0.059394	0.168534
AL590635.1	ENSG00000219867	processed_pseudogene	0.0093021	0.829405	0.025809	0.549907
RPL23AP19	ENSG00000229716	processed_pseudogene	0.0044221	0.918418	0.0290052	0.501601
CDH6	ENSG00000113361	protein_coding	0.314484	7.73785e-14	0.286771	1.43642e-11
MIR7850	ENSG00000277904	miRNA	0.0466832	0.279302	0.0661319	0.125163
AL358472.2	ENSG00000272654	lncRNA	0.13814	0.00130406	0.13985	0.00114389
SPI1	ENSG00000066336	protein_coding	0.845705	1.40049e-148	0.849794	0
SLC16A6P1	ENSG00000232457	transcribed_unprocessed_pseudogene	0.0526283	0.222523	0.0574071	0.183259
HMGB1P47	ENSG00000249338	processed_pseudogene	-0.00825371	0.848385	-0.0182134	0.673096
PGBD4	ENSG00000182405	protein_coding	0.191703	7.39647e-06	0.135524	0.0016261
AP002498.1	ENSG00000254988	lncRNA	0.0513038	0.234398	0.0733082	0.089077
ZNF780A	ENSG00000197782	protein_coding	0.0325369	0.450949	0.0136214	0.75229
SLC25A5P7	ENSG00000218180	processed_pseudogene	-0.00358036	0.933907	0.0512868	0.234554
RNU6-509P	ENSG00000200389	snRNA	0.0104352	0.809004	0.0341556	0.428735
GULOP	ENSG00000234770	unitary_pseudogene	0.0018369	0.966062	-0.022032	0.609788
ATOH7	ENSG00000179774	protein_coding	0.136834	0.00145053	0.148792	0.000528858
AL049646.1	ENSG00000230010	lncRNA	0.0315679	0.464552	0.000483092	0.991072
OR5AQ1P	ENSG00000184741	transcribed_unprocessed_pseudogene	0.0203437	0.637456	0.0405961	0.346861
PNKDP1	ENSG00000228089	processed_pseudogene	-0.00123398	0.977198	-0.0134893	0.754691
RNU6-808P	ENSG00000212535	snRNA	0.168189	8.7213e-05	0.113955	0.00809436
AC018371.2	ENSG00000266184	processed_pseudogene	0.0453134	0.293668	0.0134834	0.754794
AL445644.1	ENSG00000233516	lncRNA	-0.0299584	0.487641	-0.03103	0.472199
AL590004.2	ENSG00000218472	processed_pseudogene	-0.00887587	0.83711	0.022272	0.605897
AL033384.1	ENSG00000236740	lncRNA	0.102582	0.0172027	0.138925	0.00122264
RPL23AP63	ENSG00000243721	processed_pseudogene	0.0331528	0.44242	0.0152483	0.723931
CICP26	ENSG00000233003	unprocessed_pseudogene	0.0396332	0.358428	0.0142155	0.741941
RPSAP44	ENSG00000220773	processed_pseudogene	-0.0964267	0.0251754	-0.0207774	0.630298
PPARA	ENSG00000186951	protein_coding	-0.124595	0.0037648	-0.12173	0.00467651
BPI	ENSG00000101425	protein_coding	0.111596	0.00951614	0.177082	3.55933e-05
AC008737.2	ENSG00000269419	processed_pseudogene	-0.0358951	0.405585	-0.065813	0.126998
RN7SL864P	ENSG00000239923	misc_RNA	0.0234976	0.586208	0.021643	0.616115
ZNF425	ENSG00000204947	protein_coding	-0.0909532	0.0347655	-0.0810085	0.0601993
AC026770.1	ENSG00000259377	lncRNA	0.0174405	0.686216	0.0364587	0.398248
AC004232.1	ENSG00000262899	lncRNA
AC021915.2	ENSG00000254314	lncRNA	0.0129788	0.763693	0.0660349	0.125719
MIR5000	ENSG00000263909	miRNA	0.0182168	0.673039	-0.0133022	0.757987
ZNF778	ENSG00000170100	protein_coding	-0.0780504	0.0702024	-0.137558	0.00137992
PRB2	ENSG00000121335	protein_coding	-0.0242504	0.574264	0.0205243	0.634471
DEFA10P	ENSG00000233531	unprocessed_pseudogene	-0.0368156	0.393643	-0.047814	0.267809
Y_RNA	ENSG00000273964	misc_RNA	-0.0109646	0.799515	0.0282687	0.51253
LINC01217	ENSG00000251219	lncRNA	0.0619032	0.151228	0.0328046	0.447231
IGHVII-62-1	ENSG00000253747	IG_V_pseudogene	0.000870843	0.983907	-0.0037668	0.930474
AC055716.1	ENSG00000257343	unprocessed_pseudogene	0.0171542	0.691099	-0.0102688	0.811992
SNX18P25	ENSG00000249337	processed_pseudogene	0.0958016	0.0261404	0.166515	0.000102736
SCPEP1	ENSG00000121064	protein_coding	0.216997	3.63926e-07	0.251554	3.60647e-09
TRAV18	ENSG00000211798	TR_V_gene	0.152523	0.00037996	0.321135	2.14526e-14
AP003500.1	ENSG00000281386	lncRNA	-0.0752115	0.0810621	-0.0738349	0.0867978
SGCB	ENSG00000163069	protein_coding	-0.103152	0.0165913	-0.166023	0.00011008
GC	ENSG00000145321	protein_coding	0.0830997	0.0538388	0.133107	0.0019557
PLIN1	ENSG00000166819	protein_coding	0.0448585	0.298546	0.0291181	0.499815
HTR1F	ENSG00000179097	protein_coding	0.0695187	0.106924	0.0181824	0.673621
PAGE2B	ENSG00000238269	protein_coding	0.00474192	0.91254	0.163268	0.000140506
MIR6815	ENSG00000275167	miRNA	0.144761	0.000749531	0.0774877	0.0722548
RNA5SP274	ENSG00000222416	rRNA_pseudogene	0.0044337	0.918204	0.0156823	0.716408
LINC00293	ENSG00000253314	lncRNA	-0.0228828	0.596048	-0.0288679	0.503628
FBXO28	ENSG00000143756	protein_coding	0.0137288	0.750479	-0.00229547	0.957584
PDIA3	ENSG00000167004	protein_coding	0.137235	0.00140405	0.137132	0.00142841
AC012615.5	ENSG00000267232	lncRNA
RPF2	ENSG00000197498	protein_coding	-0.161627	0.000164248	-0.23931	2.05579e-08
AC123567.1	ENSG00000257360	processed_pseudogene	0.131596	0.00220301	0.0524456	0.224135
LCN1P2	ENSG00000204031	unprocessed_pseudogene	-0.0910591	0.0345539	-0.0998428	0.0204275
APPL1	ENSG00000157500	protein_coding	-0.120948	0.00492691	-0.12427	0.0038786
AC079896.1	ENSG00000231781	lncRNA	-0.0823385	0.0560807	-0.0701884	0.103579
AC020908.2	ENSG00000268985	lncRNA	-0.0068743	0.873489	0.0441515	0.306234
AC025766.1	ENSG00000270133	lncRNA	0.288346	8.83738e-12	0.2613	7.28871e-10
UPF2	ENSG00000151461	protein_coding	0.108514	0.0117053	0.0799492	0.0636397
AL121820.1	ENSG00000258623	lncRNA	-0.0199562	0.643879	-0.0237351	0.582429
KRT18P39	ENSG00000224791	processed_pseudogene	0.129998	0.00249516	0.118992	0.00567532
NRK	ENSG00000123572	protein_coding	-0.163405	0.000138688	-0.0118958	0.782897
AC009478.1	ENSG00000225258	lncRNA	-0.0296518	0.492107	-0.087559	0.0421549
VWFP1	ENSG00000241717	transcribed_unprocessed_pseudogene	-0.0376639	0.382827	-0.037177	0.389012
LINC00583	ENSG00000205636	lncRNA	-0.0402221	0.351326	-0.0058173	0.892814
AC020651.1	ENSG00000249474	lncRNA
SLPI	ENSG00000124107	protein_coding	0.198529	3.40512e-06	0.247505	5.75649e-09
AC113398.2	ENSG00000251456	lncRNA	0.118435	0.0059063	0.0453636	0.293133
VTRNA2-1	ENSG00000270123	vault_RNA	0.0875666	0.042137	0.0536639	0.213542
RPL35AP33	ENSG00000241334	processed_pseudogene	0.0652757	0.130137	0.0162085	0.707323
AC129492.7	ENSG00000279152	TEC
AC091849.1	ENSG00000248126	unprocessed_pseudogene	0.0738428	0.0867639	0.0569948	0.18643
AL109766.1	ENSG00000259137	processed_pseudogene	-0.0653616	0.129631	-0.0682438	0.113526
AC087286.2	ENSG00000259367	lncRNA	0.0313041	0.468293	-0.008793	0.83861
ELL2P3	ENSG00000234765	processed_pseudogene	-0.0361503	0.402254	-0.0527646	0.221326
AC006960.2	ENSG00000237400	lncRNA	0.0764476	0.076177	0.19065	8.31669e-06
ITGB3BP	ENSG00000142856	protein_coding	0.0170271	0.693271	0.0166367	0.699871
AC022494.1	ENSG00000240477	processed_pseudogene	-0.0378528	0.380444	0.00686853	0.873595
RPS15AP32	ENSG00000242461	processed_pseudogene	-0.0230099	0.594009	-0.0472335	0.273668
GUSBP3	ENSG00000253203	transcribed_unprocessed_pseudogene	0.0345451	0.423485	0.0146739	0.733931
TOR4A	ENSG00000198113	protein_coding	0.275244	7.96161e-11	0.210787	8.3819e-07
RN7SL520P	ENSG00000240199	misc_RNA	0.10864	0.011608	0.118474	0.00588993
MED1	ENSG00000125686	protein_coding	0.0657977	0.127087	0.05636	0.191328
AC079926.1	ENSG00000207171	snoRNA	0.138435	0.00127287	0.150727	0.000445941
AC009039.1	ENSG00000261470	lncRNA	-0.0729736	0.0905494	-0.0618813	0.151373
PDCL3P7	ENSG00000256777	processed_pseudogene	0.0707536	0.100821	0.0387635	0.369081
LINC02002	ENSG00000263609	lncRNA	-0.0114677	0.790525	0.0233627	0.588361
CRH	ENSG00000147571	protein_coding	-0.137051	0.00142521	-0.0118729	0.783304
AP003049.1	ENSG00000254890	processed_pseudogene	0.0864094	0.0449409	0.0130051	0.763229
KLHL10	ENSG00000161594	protein_coding	-0.0116449	0.787365	0.0358484	0.406197
AC003973.1	ENSG00000269504	lncRNA	-0.0178846	0.678665	0.0164641	0.702925
CLEC5A	ENSG00000258227	protein_coding	0.444699	1.55472e-27	0.444453	0
LINC02088	ENSG00000227685	lncRNA	-0.00183619	0.966076	-0.00275423	0.949134
LINC00559	ENSG00000261446	lncRNA	0.0689336	0.109915	0.150255	0.000464968
AL021920.2	ENSG00000280114	unprocessed_pseudogene	-0.223402	1.59785e-07	-0.116743	0.00666074
RBM12	ENSG00000244462	protein_coding	-0.0746638	0.0833061	-0.08426	0.0505872
PDCD4	ENSG00000150593	protein_coding	0.0144125	0.738495	0.0119341	0.782147
AL513523.2	ENSG00000231827	transcribed_unprocessed_pseudogene	0.123206	0.00417447	0.135137	0.0016634
ERO1B	ENSG00000086619	protein_coding	-0.130135	0.00246893	-0.120933	0.00495588
IGKJ5	ENSG00000211593	IG_J_gene	0.376785	1.26387e-19	0.378382	8.6288e-20
FP236383.5	ENSG00000281181	lncRNA	0.0742016	0.085239	0.0257944	0.550132
LINC00838	ENSG00000261683	lncRNA	0.0322479	0.454981	0.02849	0.509232
RBM43	ENSG00000184898	protein_coding	-0.0387858	0.368805	-0.0690592	0.109251
AC004129.2	ENSG00000234406	processed_pseudogene	0.0679569	0.115056	0.214372	5.06293e-07
AC079866.1	ENSG00000256399	processed_pseudogene	0.0920936	0.0325443	0.070319	0.102937
GS1-24F4.2	ENSG00000245857	lncRNA	-0.026331	0.541864	-0.0310789	0.471501
OR5A2	ENSG00000172324	protein_coding	-0.0329734	0.444895	-0.0907938	0.0350861
TTLL1	ENSG00000100271	protein_coding	-0.032196	0.455708	-0.0631121	0.14335
QRFP	ENSG00000188710	protein_coding	-0.0681727	0.113904	-0.0706356	0.101392
LINC00905	ENSG00000167459	lncRNA	-0.0021057	0.9611	-0.0374503	0.385534
NPM1P45	ENSG00000265593	processed_pseudogene	0.0523316	0.225145	0.00820026	0.849355
LINC02818	ENSG00000231966	lncRNA	0.119161	0.00560672	0.110805	0.0100399
WDR90	ENSG00000161996	protein_coding	0.232155	4.98198e-08	0.229761	7.50483e-08
MAPK4	ENSG00000141639	protein_coding	-0.162137	0.000156496	-0.0351331	0.415633
AC073957.3	ENSG00000273151	lncRNA	0.166827	9.96538e-05	0.17223	5.98358e-05
CASC19	ENSG00000254166	lncRNA	0.187187	1.2175e-05	0.177694	3.34075e-05
AL390786.1	ENSG00000233258	lncRNA	0.142734	0.000890218	0.2127	6.23458e-07
FAM230F	ENSG00000276095	lncRNA	0.0407862	0.344607	0.0425896	0.323678
AC018761.1	ENSG00000267004	lncRNA	0.0486787	0.259241	0.0697724	0.105647
NYAP2	ENSG00000144460	protein_coding	0.0392689	0.362867	0.229469	7.15925e-08
PACERR	ENSG00000273129	lncRNA	0.077334	0.0728238	0.144337	0.000777153
AC026780.2	ENSG00000249984	lncRNA	-0.117184	0.00645615	-0.0869675	0.0435696
AC084018.2	ENSG00000274292	lncRNA	0.246347	6.80905e-09	0.24634	6.81593e-09
FO393419.1	ENSG00000231207	processed_pseudogene	-0.0561643	0.19294	-0.0268339	0.534171
AL591846.1	ENSG00000224114	processed_pseudogene	-0.0143492	0.739602	-0.0246733	0.567605
RN7SL716P	ENSG00000263558	misc_RNA	0.13197	0.00213917	0.102754	0.0170166
AL445220.1	ENSG00000237593	processed_pseudogene	0.138744	0.00124099	0.168373	8.56518e-05
PRKAG3	ENSG00000115592	protein_coding	0.00841373	0.845482	0.127573	0.00300689
AC211433.2	ENSG00000273069	lncRNA	0.0367421	0.394588	-0.000480359	0.991123
TET1P1	ENSG00000232204	processed_pseudogene	0.00326398	0.939736	0.0151032	0.726454
SDAD1	ENSG00000198301	protein_coding	0.0085137	0.843669	0.0376822	0.382478
MTCO3P21	ENSG00000232752	unprocessed_pseudogene	0.00905505	0.833869	-0.0119769	0.781453
AC091074.1	ENSG00000238819	snoRNA	-0.0213504	0.620894	-0.0332045	0.441708
MTND5P32	ENSG00000259379	processed_pseudogene	0.0186861	0.66512	0.141844	0.000959367
MARK2P14	ENSG00000231897	unprocessed_pseudogene	-0.0806259	0.0614086	-0.094057	0.0290038
MSANTD4	ENSG00000170903	protein_coding	-0.0990962	0.0213928	-0.102095	0.0177747
HAUS5	ENSG00000249115	protein_coding	0.179737	2.70012e-05	0.187028	1.28378e-05
SBNO2	ENSG00000064932	protein_coding	0.48268	8.33734e-33	0.469503	0
RN7SL545P	ENSG00000274568	misc_RNA	-0.0147102	0.733297	0.00830221	0.847505
AL596442.1	ENSG00000232197	lncRNA	0.0526474	0.222355	0.0592242	0.169757
FCGRT	ENSG00000104870	protein_coding	0.171127	6.51852e-05	0.101631	0.0183014
Metazoa_SRP	ENSG00000274860	misc_RNA	0.05314	0.218052	0.0532651	0.216969
MED28	ENSG00000118579	protein_coding	-0.0604812	0.160862	-0.0584873	0.175085
RNU1-32P	ENSG00000200807	snRNA	0.0715595	0.0969903	0.031249	0.469078
KDM4E	ENSG00000235268	protein_coding	0.0712625	0.0983883	0.022973	0.5946
ZFHX2	ENSG00000136367	protein_coding	0.105044	0.0146942	0.138598	0.00126774
MRPL40P1	ENSG00000256037	processed_pseudogene	0.147983	0.00056761	0.179977	2.63314e-05
FTH1P7	ENSG00000232187	processed_pseudogene	0.123876	0.00397203	0.121428	0.00478071
Z85996.1	ENSG00000220349	processed_pseudogene	0.0230564	0.593263	0.0515611	0.232056
AC026367.3	ENSG00000275759	lncRNA	0.123347	0.00413097	0.104987	0.0147482
RBM22P4	ENSG00000277769	processed_pseudogene	0.101173	0.0188018	0.0908419	0.0349891
CBY3	ENSG00000204659	protein_coding	0.100891	0.0191367	0.120186	0.005207
BNIP3P13	ENSG00000269154	processed_pseudogene	-0.00922695	0.830763	0.0466129	0.280028
STXBP5-AS1	ENSG00000233452	lncRNA	-0.00607933	0.888017	-0.0519454	0.228511
ZNF622	ENSG00000173545	protein_coding	-0.137953	0.00132416	-0.129281	0.00265528
TRAV16	ENSG00000211796	TR_V_gene	0.499837	2.06437e-35	0.538085	8.77305e-42
MYSM1	ENSG00000162601	protein_coding	0.122554	0.00438007	0.131918	0.00216394
DDX3P1	ENSG00000232928	processed_pseudogene	0.0792018	0.0661514	0.100177	0.0200084
AC022509.1	ENSG00000255750	lncRNA	0.147353	0.000599554	0.151028	0.000434187
ZNF736P10Y	ENSG00000216824	processed_pseudogene	0.0114977	0.78999	0.0393339	0.362072
XACT	ENSG00000241743	lncRNA	-0.0498091	0.248328	-0.0186318	0.666034
AC025750.1	ENSG00000215263	processed_pseudogene	0.0194678	0.652015	0.10428	0.0154359
ANXA3	ENSG00000138772	protein_coding	-0.0256674	0.552099	-0.00779305	0.856707
AC006330.1	ENSG00000280388	TEC	0.121296	0.00480344	0.133968	0.00182638
AL365273.2	ENSG00000270099	protein_coding	0.073604	0.0877909	0.034835	0.419604
AC092813.1	ENSG00000225605	lncRNA	0.110659	0.0101396	0.189003	9.97724e-06
RPL9P6	ENSG00000241891	processed_pseudogene	-0.0274794	0.524378	-0.0084486	0.84485
AC084337.1	ENSG00000254595	processed_pseudogene	0.121164	0.00484992	0.0990242	0.0215217
TBC1D3P7	ENSG00000233014	unprocessed_pseudogene	0.00835227	0.846597	-0.000357648	0.99339
HS3ST3A1	ENSG00000153976	protein_coding	0.127525	0.00301789	0.308405	2.43098e-13
CEACAM19	ENSG00000186567	protein_coding	0.107258	0.0127187	0.118459	0.00592163
PAICSP3	ENSG00000226840	processed_pseudogene	0.0390173	0.365952	0.0686871	0.111195
LINC02546	ENSG00000255117	lncRNA	0.0178666	0.678971	0.0264964	0.539328
AL353804.2	ENSG00000271199	lncRNA	0.1039	0.0158165	0.102937	0.0168191
VSTM2A	ENSG00000170419	protein_coding	0.00849943	0.843928	0.0558217	0.195673
SZRD1	ENSG00000055070	protein_coding	0.136961	0.00143568	0.0686879	0.111173
TDGF1P7	ENSG00000269584	processed_pseudogene	0.0329538	0.445166	0.0656752	0.127798
PHACTR3	ENSG00000087495	protein_coding	-0.0377807	0.381353	0.00722636	0.867069
AC005920.1	ENSG00000247011	lncRNA	-0.0731847	0.0896183	-0.0565403	0.189972
LINC01815	ENSG00000235519	lncRNA	-0.0363691	0.399409	-0.0420233	0.330159
MYL12BP1	ENSG00000260490	processed_pseudogene	6.04959e-05	0.998882	0.00259426	0.952084
GPSM2	ENSG00000121957	protein_coding	-0.01542	0.720952	0.180133	2.6702e-05
AL158801.2	ENSG00000258413	lncRNA	-0.126365	0.00329583	-0.0959252	0.0259471
LINC01893	ENSG00000264260	lncRNA	0.0256046	0.553072	-0.00138988	0.974318
AC013356.3	ENSG00000259364	lncRNA	0.107445	0.0125627	0.109322	0.011092
RBM46	ENSG00000151962	protein_coding	0.0850168	0.0485215	0.137975	0.00132171
SLC20A1	ENSG00000144136	protein_coding	0.238247	2.15316e-08	0.282459	2.94881e-11
NPIPB3	ENSG00000169246	protein_coding	0.161042	0.000173568	0.159884	0.000197035
ADGRA3	ENSG00000152990	protein_coding	0.0510744	0.236499	0.0617976	0.151886
POLG	ENSG00000140521	protein_coding	0.332595	2.18068e-15	0.30909	2.8253e-13
ADAMTS7P4	ENSG00000218052	transcribed_unprocessed_pseudogene	0.196509	4.29582e-06	0.286599	1.19252e-11
IGF1R	ENSG00000140443	protein_coding	-0.183321	1.84795e-05	-0.189037	1.03198e-05
AC015813.6	ENSG00000279207	TEC	-0.111208	0.00976978	-0.126655	0.00324378
LINC00709	ENSG00000230014	lncRNA	-0.044726	0.299977	-0.0296425	0.492243
F2RL2	ENSG00000164220	protein_coding	-0.0021988	0.959382	0.0554306	0.198761
RNU5A-8P	ENSG00000200972	snRNA	0.109433	0.0110102	0.032968	0.44497
ABCC13	ENSG00000243064	transcribed_unprocessed_pseudogene	-0.0416966	0.333936	0.0377598	0.381617
AL590666.3	ENSG00000237588	lncRNA	0.0207874	0.630133	0.023957	0.578906
FCF1P3	ENSG00000239997	processed_pseudogene	0.128766	0.00274425	0.0944624	0.0283155
SLA	ENSG00000155926	protein_coding	0.702661	2.06702e-81	0.679422	0
OSGEPL1-AS1	ENSG00000253559	lncRNA	0.217508	3.41084e-07	0.21206	7.17602e-07
AC090515.3	ENSG00000259173	processed_pseudogene	0.00144014	0.97339	0.0140502	0.744838
RPL38	ENSG00000172809	protein_coding	-0.0550925	0.201585	-0.090769	0.035166
Y_RNA	ENSG00000200494	misc_RNA	0.0509125	0.237991	0.0677677	0.116073
AC005828.5	ENSG00000265971	lncRNA	0.210914	7.77267e-07	0.191063	7.94354e-06
PRDM9	ENSG00000164256	protein_coding	-0.00317639	0.94135	0.0228341	0.596831
AC022023.1	ENSG00000273904	ribozyme	0.0379772	0.378879	-0.00827774	0.847949
AC006338.1	ENSG00000278197	unprocessed_pseudogene	-0.0517079	0.230728	-0.0595731	0.167252
AC006557.6	ENSG00000279352	TEC	0.0534642	0.215253	0.0164932	0.702425
AC008264.1	ENSG00000224545	processed_pseudogene	0.133197	0.00194175	0.144623	0.000758384
PTPN12	ENSG00000127947	protein_coding	0.0278831	0.5183	-0.0341083	0.429252
LINC01285	ENSG00000203650	lncRNA	0.0125087	0.772011	0.0217379	0.614568
AC133539.1	ENSG00000270385	processed_pseudogene	-0.0332269	0.441401	-0.0914248	0.0338319
RNASE8	ENSG00000173431	protein_coding	0.104363	0.0153536	0.0262622	0.542921
GRAMD4P5	ENSG00000259089	unprocessed_pseudogene	0.10982	0.0107284	0.0703436	0.102816
TBC1D3B	ENSG00000274808	protein_coding	0.102552	0.0172357	0.202707	2.08988e-06
SNORD114-2	ENSG00000200823	snoRNA	-0.00245345	0.954682	-0.0280551	0.515722
AL121781.1	ENSG00000238282	lncRNA	0.0893491	0.0381077	0.0500688	0.245868
FGF10	ENSG00000070193	protein_coding	-0.0895543	0.0376655	-0.0498162	0.248262
ZNF318	ENSG00000171467	protein_coding	0.0902766	0.0361435	0.062806	0.145304
RHEB	ENSG00000106615	protein_coding	-0.115432	0.00730382	-0.0814772	0.058727
RASD2	ENSG00000100302	protein_coding	0.0460066	0.286337	0.0434111	0.314317
OR7A17	ENSG00000185385	protein_coding	-0.0110874	0.797318	0.0337983	0.433583
AC025881.1	ENSG00000253499	processed_pseudogene	0.000385856	0.992869	-0.0208589	0.628957
RPS4XP22	ENSG00000239830	processed_pseudogene	-0.0585227	0.174879	-0.0608627	0.158233
PINK1-AS	ENSG00000117242	lncRNA	0.0546094	0.205572	-0.00692081	0.872599
AC008813.1	ENSG00000255875	processed_pseudogene	0.0885893	0.0397833	0.213334	5.7629e-07
Y_RNA	ENSG00000200998	misc_RNA	0.0946999	0.0279187	0.0214976	0.618487
AC011933.1	ENSG00000228007	processed_pseudogene	0.113999	0.00806949	0.0942245	0.0287177
LINC02882	ENSG00000251138	lncRNA	-0.0442071	0.305624	0.000305516	0.994354
PRRT2	ENSG00000167371	protein_coding	0.158718	0.00021578	0.167177	9.84359e-05
MIR194-1	ENSG00000207624	miRNA	0.0487453	0.258588	-0.00209878	0.961228
AC027279.4	ENSG00000280190	TEC	0.0727072	0.0917357	-0.039548	0.359463
AC023824.1	ENSG00000260073	lncRNA	0.0317255	0.462323	0.0296001	0.492864
AC016722.2	ENSG00000228925	lncRNA	0.111015	0.00989833	0.118518	0.00587108
RNU7-126P	ENSG00000238632	snRNA	0.0358746	0.405854	-0.0012085	0.977669
AC012063.1	ENSG00000227252	lncRNA	-0.0200879	0.641693	-0.0901967	0.0363385
LAMTOR5P1	ENSG00000236646	processed_pseudogene	0.084692	0.0493902	0.0362433	0.401043
ZNF350	ENSG00000256683	protein_coding	-0.121953	0.00457807	-0.115646	0.00722248
AP001541.1	ENSG00000279295	TEC	0.00356799	0.934135	0.0287736	0.505023
TONSL	ENSG00000160949	protein_coding	0.368975	7.93427e-19	0.426358	0
AC138089.1	ENSG00000229255	lncRNA	0.0603986	0.161436	0.0677223	0.116318
KRT8P5	ENSG00000267573	processed_pseudogene	-0.0721174	0.0944069	-0.0817179	0.0579651
ICE2P2	ENSG00000242705	processed_pseudogene	-0.0152358	0.724149	-0.0119419	0.782077
AC018659.6	ENSG00000277081	misc_RNA
ZNF664	ENSG00000179195	protein_coding	-0.180748	2.42789e-05	-0.115004	0.00755339
AC092035.1	ENSG00000227224	processed_pseudogene	0.0326278	0.449684	0.0434605	0.313873
SNORA70H	ENSG00000206637	snoRNA	0.0312055	0.469696	0.0589611	0.171665
AC005088.1	ENSG00000278586	processed_pseudogene	0.0785374	0.0684647	0.0983165	0.022443
IL10RA	ENSG00000110324	protein_coding	0.821657	3.30712e-133	0.829613	0
GNAT2	ENSG00000134183	protein_coding	0.0834106	0.0529449	0.0985569	0.0221145
TYK2	ENSG00000105397	protein_coding	0.384228	2.09467e-20	0.360201	1.85926e-18
PRELID2P1	ENSG00000257336	processed_pseudogene	0.250808	3.54879e-09	0.338754	6.13042e-16
SNORA11D	ENSG00000221475	snoRNA
AC092162.2	ENSG00000230552	lncRNA	0.0377362	0.381914	-0.0770622	0.0738388
MIR4266	ENSG00000265965	miRNA	0.0889072	0.0390747	0.0257011	0.551576
AL139220.2	ENSG00000230615	lncRNA	0.184761	1.58357e-05	0.194251	5.5544e-06
ADCY10P1	ENSG00000161912	transcribed_unprocessed_pseudogene	0.166726	0.000100641	0.150804	0.00044905
AC084851.3	ENSG00000276637	unprocessed_pseudogene	0.0119566	0.781815	-0.0364334	0.398575
AC016903.1	ENSG00000236634	lncRNA	-0.0165315	0.701767	0.00216164	0.960067
AC106772.2	ENSG00000250385	lncRNA	0.00887457	0.837134	-0.0127326	0.768046
FATE1	ENSG00000147378	protein_coding	-0.0939441	0.029198	-0.102896	0.016863
AL162464.2	ENSG00000258690	lncRNA	0.0040348	0.925541	0.0531482	0.217981
FAHD2B	ENSG00000144199	protein_coding	-0.0499873	0.246638	0.0194696	0.651883
AC010186.2	ENSG00000256594	transcribed_unprocessed_pseudogene	0.40124	2.88546e-22	0.455647	0
LINC02823	ENSG00000258100	lncRNA	-0.0303185	0.482422	-0.0429325	0.319793
ADAM3A	ENSG00000197475	transcribed_unitary_pseudogene	-0.0210747	0.62541	-0.015143	0.725761
TIPIN	ENSG00000075131	protein_coding	-0.0358613	0.406028	-0.0509209	0.237829
AC106883.1	ENSG00000225394	processed_pseudogene	-0.0239292	0.579346	-0.0096821	0.82255
RNU6-408P	ENSG00000251719	snRNA	-0.0323477	0.453587	-0.0257143	0.551372
U3	ENSG00000221461	snoRNA	-0.036383	0.399229	-0.0459959	0.286449
LINC00315	ENSG00000184274	lncRNA	-0.0250287	0.562037	-0.0403082	0.350295
AC005775.1	ENSG00000266933	lncRNA	0.109068	0.0112814	0.179525	2.76076e-05
BDH1	ENSG00000161267	protein_coding	-0.123946	0.00395137	0.0528895	0.220156
AC103794.1	ENSG00000254878	lncRNA	0.0237419	0.582321	-0.0280897	0.515204
PSMB5	ENSG00000100804	protein_coding	-0.180573	2.47311e-05	-0.209519	9.77563e-07
AC134684.1	ENSG00000254796	processed_pseudogene	-0.0307308	0.476484	-0.0517701	0.230167
BOLA3-AS1	ENSG00000225439	lncRNA	-0.182146	2.09431e-05	-0.191413	7.94747e-06
LRIG1	ENSG00000144749	protein_coding	-0.0212816	0.62202	-0.0356507	0.408671
MIR515-1	ENSG00000207616	miRNA	0.0389302	0.367024	0.0470533	0.275504
KCTD1	ENSG00000134504	protein_coding	-0.300274	1.07899e-12	-0.210585	8.59057e-07
NR5A2	ENSG00000116833	protein_coding	0.0528665	0.220434	0.0435009	0.313316
CLBA1	ENSG00000140104	protein_coding	-0.0977979	0.0231659	-0.1094	0.0110658
NOTCH2	ENSG00000134250	protein_coding	0.303615	5.88128e-13	0.239845	1.90888e-08
IGHV3-21	ENSG00000211947	IG_V_gene	0.427634	2.2499e-25	0.437724	1.22907e-26
RECQL	ENSG00000004700	protein_coding	0.115822	0.00710678	0.138135	0.00131665
AC012494.2	ENSG00000229494	lncRNA	-0.0250961	0.560984	-0.0208996	0.628286
FN3KRP	ENSG00000141560	protein_coding	-0.148589	0.000538315	-0.22724	1.04677e-07
AC138904.1	ENSG00000246465	lncRNA	0.0625222	0.147174	0.142515	0.000906839
LINC02533	ENSG00000260239	lncRNA	-0.00266741	0.950735	0.081106	0.0598744
TMOD1	ENSG00000136842	protein_coding	-0.224608	1.36456e-07	-0.224879	1.42467e-07
IGKV2-36	ENSG00000253487	IG_V_pseudogene	0.0383304	0.374458	0.0220654	0.609245
ELAC2	ENSG00000006744	protein_coding	0.200796	2.6159e-06	0.187944	1.16246e-05
HK2P1	ENSG00000228612	processed_pseudogene	0.0707078	0.101042	0.0752519	0.0808986
AC190387.1	ENSG00000279630	TEC	-0.053806	0.21233	-0.0709671	0.0997949
FXYD6	ENSG00000137726	protein_coding	-0.224723	1.34412e-07	-0.234075	4.20919e-08
RPSAP15	ENSG00000237506	processed_pseudogene	-0.0646643	0.133782	-0.0275476	0.523349
AC090517.3	ENSG00000279683	TEC	0.0800841	0.063179	0.0617173	0.152462
SPDYE22P	ENSG00000266537	unprocessed_pseudogene	0.046328	0.282981	0.183345	1.8432e-05
AC018541.1	ENSG00000253300	lncRNA	-0.18198	2.13146e-05	-0.174835	4.48273e-05
MRPL10	ENSG00000159111	protein_coding	-0.113049	0.00861611	-0.200134	2.96468e-06
IGLVVI-22-1	ENSG00000253546	IG_V_pseudogene	-0.0337463	0.43429	-0.00818813	0.849575
RPS26P31	ENSG00000235459	processed_pseudogene	0.00591316	0.891059	0.0425478	0.324153
RASA3-IT1	ENSG00000232487	lncRNA	0.167924	8.95179e-05	0.190394	8.55626e-06
AL365273.1	ENSG00000240527	lncRNA	0.110097	0.010531	0.0806912	0.0611982
AC093775.1	ENSG00000279104	TEC	-0.0219656	0.610866	0.00260004	0.951978
AC125603.2	ENSG00000257883	lncRNA	-0.0761033	0.077513	-0.0875156	0.0422574
RN7SL807P	ENSG00000243125	misc_RNA	-0.0120493	0.780167	0.000404106	0.992532
NCAPH2	ENSG00000025770	protein_coding	-0.092688	0.0314354	-0.199256	3.28078e-06
RPL21P132	ENSG00000183911	processed_pseudogene	0.109413	0.0110246	0.0650459	0.131498
PAQR3	ENSG00000163291	protein_coding	-0.0733404	0.0889362	0.0111744	0.795698
DPYSL3	ENSG00000113657	protein_coding	0.151241	0.000426048	0.10704	0.0129341
AP000785.1	ENSG00000254933	lncRNA	-0.0319173	0.459621	0.0106292	0.805523
Y_RNA	ENSG00000222658	misc_RNA	0.0479219	0.266728	0.0228549	0.596496
AC073651.2	ENSG00000256627	processed_pseudogene	0.0515627	0.232042	0.128362	0.00283071
MIR607	ENSG00000207976	miRNA	-0.0729286	0.0907492	-0.0339695	0.431256
LINC01856	ENSG00000237574	lncRNA	0.0202171	0.639552	0.0726598	0.0919481
AL355877.1	ENSG00000270733	processed_pseudogene	-0.00555951	0.897537	0.0500008	0.24651
AL139039.3	ENSG00000237685	lncRNA	-0.100409	0.0197203	-0.018887	0.661742
AC012103.1	ENSG00000253376	lncRNA	-0.00778162	0.856961	0.0910817	0.0345089
APBA2	ENSG00000034053	protein_coding	0.354677	2.01614e-17	0.507022	0
ANTXR2	ENSG00000163297	protein_coding	0.253501	2.37992e-09	0.205623	1.55901e-06
MICOS10	ENSG00000173436	protein_coding	-0.0742917	0.0848593	-0.0868649	0.0438447
RNU6-1000P	ENSG00000212368	snRNA	0.101878	0.0179863	0.0484343	0.261643
RNU6-447P	ENSG00000222225	snRNA	0.0128058	0.766752	0.00187451	0.965368
GLRXP2	ENSG00000258544	processed_pseudogene	0.0813869	0.0589918	0.0323104	0.454107
SERPINI1	ENSG00000163536	protein_coding	-0.287969	9.42952e-12	-0.28899	9.87213e-12
AP002802.2	ENSG00000270701	processed_pseudogene	-0.063128	0.143287	-0.0216799	0.615513
CDKN2A-DT	ENSG00000224854	lncRNA	0.0366662	0.395567	0.0375504	0.384263
AL353622.2	ENSG00000271398	lncRNA	0.113299	0.00846906	0.0872452	0.0429006
AL355375.2	ENSG00000262566	processed_pseudogene	0.0179939	0.676812	0.0167652	0.697756
AC139769.3	ENSG00000277493	unprocessed_pseudogene	-0.0838852	0.0516043	-0.120982	0.0049144
UBE2J1	ENSG00000198833	protein_coding	0.0184245	0.669529	-0.0129471	0.76418
THOC1	ENSG00000079134	protein_coding	0.0471877	0.274133	0.0337019	0.434773
EOMES	ENSG00000163508	protein_coding	0.583498	1.71297e-50	0.571821	0
AP003385.1	ENSG00000227834	processed_pseudogene	-0.00392251	0.927607	0.0855448	0.0471367
AC026367.1	ENSG00000270482	lncRNA	0.020468	0.635401	-0.0147589	0.732448
AL133467.1	ENSG00000258572	lncRNA	0.315835	5.97855e-14	0.379947	5.92359e-20
DOCK9-DT	ENSG00000260992	lncRNA	-0.189184	9.78074e-06	-0.198601	3.53689e-06
AC011511.1	ENSG00000167807	protein_coding	0.0705959	0.101585	0.1055	0.0142665
LINC02358	ENSG00000251256	lncRNA	-0.084427	0.0501084	-0.0727957	0.0913406
MIR4672	ENSG00000263979	miRNA	0.0279502	0.517293	0.0239732	0.578649
AC105129.3	ENSG00000270690	processed_pseudogene	0.0733294	0.0889843	0.088432	0.040138
VN1R65P	ENSG00000260883	unitary_pseudogene	-0.0486255	0.259762	-0.0177404	0.681114
ELAPOR1	ENSG00000116299	protein_coding	0.342986	2.5213e-16	0.492384	0
AC093157.3	ENSG00000252765	scaRNA	0.00418842	0.922715	-0.015715	0.715843
AF001548.2	ENSG00000263335	lncRNA	0.309513	1.97705e-13	0.260257	9.89873e-10
AL355314.1	ENSG00000223800	lncRNA	0.0505697	0.241169	0.088267	0.0405127
RN7SL823P	ENSG00000263595	misc_RNA	-0.0327089	0.448557	-0.0141314	0.743415
RNU2-54P	ENSG00000222231	snRNA	-0.0600792	0.163668	-0.03969	0.35774
H3C7	ENSG00000277775	protein_coding	0.0950325	0.0273712	0.193247	6.221e-06
REM2	ENSG00000139890	protein_coding	0.161869	0.000160514	0.202281	2.31043e-06
NTN5	ENSG00000142233	protein_coding	0.0272174	0.528341	0.0819974	0.0571101
MZT2B	ENSG00000152082	protein_coding	0.118379	0.00593008	0.0432148	0.316512
FAM90A26	ENSG00000229924	protein_coding	0.033123	0.442831	0.0603726	0.161616
HMGB1P23	ENSG00000253770	processed_pseudogene	-0.0202625	0.638799	-0.0268611	0.533757
PPIAP2	ENSG00000227379	processed_pseudogene	0.13824	0.00129344	0.10386	0.0158578
IFNA16	ENSG00000147885	protein_coding	-0.0651417	0.130929	-0.0535626	0.214409
AC008572.1	ENSG00000253613	lncRNA	-0.0316412	0.463514	-0.0510324	0.236885
Y_RNA	ENSG00000201277	misc_RNA	-0.0113125	0.793295	0.05344	0.215461
AC117490.1	ENSG00000225240	unprocessed_pseudogene	0.0498379	0.248054	0.0401957	0.351642
PTMAP6	ENSG00000237000	processed_pseudogene	-0.0317928	0.461374	-0.050688	0.240069
RNY4P34	ENSG00000201649	misc_RNA	0.0891095	0.0386295	0.108391	0.0118015
AC107871.1	ENSG00000260007	protein_coding	0.145123	0.000726656	0.114779	0.00764461
MCL1	ENSG00000143384	protein_coding	0.129516	0.00259013	0.0984476	0.0222968
RPS27P1	ENSG00000223876	processed_pseudogene	0.0450712	0.296258	0.0130555	0.762339
ZNF630-AS1	ENSG00000277541	lncRNA	0.107366	0.0126284	0.0491909	0.254256
LRRC26	ENSG00000184709	protein_coding	-0.0122733	0.776187	-0.00899561	0.834944
POPDC3	ENSG00000132429	protein_coding	0.0880827	0.040935	0.186533	1.30725e-05
MIR3156-1	ENSG00000263476	miRNA	0.0288605	0.503738	0.0422585	0.327457
IFNWP2	ENSG00000237691	unprocessed_pseudogene	-0.0546775	0.205007	-0.0725967	0.0922316
RPL5P23	ENSG00000240395	processed_pseudogene	0.0786395	0.068105	0.0570032	0.186364
ACTL7A	ENSG00000187003	protein_coding	0.0381511	0.376698	0.0340096	0.430711
AC027130.1	ENSG00000261195	lncRNA	-0.0202219	0.639471	0.130281	0.00244107
AL160237.2	ENSG00000258887	unprocessed_pseudogene	0.0109075	0.800536	-0.0131821	0.760105
AL691432.1	ENSG00000269737	transcribed_processed_pseudogene	0.25236	2.82055e-09	0.244148	9.34623e-09
G2E3	ENSG00000092140	protein_coding	-0.16753	9.30404e-05	-0.178618	3.12509e-05
ULK1	ENSG00000177169	protein_coding	0.127564	0.00300892	0.140763	0.00106067
TLK1P1	ENSG00000226783	processed_pseudogene	0.0411475	0.340346	-0.0109135	0.80043
EXTL2	ENSG00000162694	protein_coding	-0.221818	1.96308e-07	-0.225564	1.30331e-07
PBX1	ENSG00000185630	protein_coding	-0.156782	0.000258115	-0.152814	0.000375613
RNA5SP462	ENSG00000252539	rRNA_pseudogene	-0.00829905	0.847562	-0.0115476	0.7891
AL450472.1	ENSG00000229015	transcribed_unprocessed_pseudogene	0.0196083	0.64967	0.0528519	0.220562
IGHV3OR16-10	ENSG00000233732	IG_V_gene	0.303226	6.31401e-13	0.34604	1.3167e-16
KRT18P56	ENSG00000249668	processed_pseudogene	0.0384981	0.37237	0.0289868	0.501872
A2ML1	ENSG00000166535	protein_coding	-0.00308701	0.942997	0.0955146	0.026594
RNU6-242P	ENSG00000207087	snRNA	0.130507	0.00239847	0.119565	0.00544589
COL19A1	ENSG00000082293	protein_coding	-0.146678	0.000635661	-0.0934489	0.0300632
AC099794.1	ENSG00000234318	lncRNA	0.0613518	0.15491	0.0943736	0.028465
PNMA6A	ENSG00000235961	protein_coding	-0.140576	0.00106654	-0.182726	1.96906e-05
AC027575.2	ENSG00000278107	lncRNA	0.175051	4.38479e-05	0.121692	0.00468943
Y_RNA	ENSG00000207196	misc_RNA	0.0634013	0.141559	0.0143449	0.739677
RN7SL300P	ENSG00000265813	misc_RNA	0.0247274	0.566757	0.113382	0.00842098
TCTE1	ENSG00000146221	protein_coding	-0.0873256	0.0427085	-0.0649818	0.131879
RNU6-564P	ENSG00000222915	snRNA	0.0534839	0.215084	0.0256684	0.552083
SLC35D3	ENSG00000182747	protein_coding	0.0155464	0.718761	0.0290428	0.501046
AF274858.1	ENSG00000260081	transcribed_processed_pseudogene	0.0115944	0.788265	-0.0227233	0.598502
EP400	ENSG00000183495	protein_coding	0.304386	5.10729e-13	0.274473	1.0822e-10
FCRL1	ENSG00000163534	protein_coding	0.293182	3.81165e-12	0.404856	1.12354e-22
NDST1-AS1	ENSG00000254333	lncRNA	0.0444475	0.302999	0.0605832	0.160156
AP001207.3	ENSG00000254024	lncRNA	-0.0516728	0.231046	-0.0639745	0.137988
RNA5SP434	ENSG00000252456	rRNA_pseudogene	0.13677	0.00145809	0.0924386	0.0318967
LINC01732	ENSG00000237292	lncRNA	0.0874117	0.0425036	0.129537	0.0025859
AC009930.1	ENSG00000253489	lncRNA	0.0148787	0.73036	-0.0282425	0.512921
ADAMTSL4	ENSG00000143382	protein_coding	0.314293	8.02381e-14	0.297266	2.36702e-12
C19orf73	ENSG00000221916	protein_coding	-0.0358001	0.40683	0.00562135	0.896404
SORBS2	ENSG00000154556	protein_coding	-0.246701	6.46956e-09	-0.260946	8.9175e-10
BTF3P12	ENSG00000213003	processed_pseudogene	0.0504776	0.242029	0.00437224	0.919334
TRMT44	ENSG00000155275	protein_coding	0.197303	3.92193e-06	0.136186	0.00154189
ZNF486	ENSG00000256229	protein_coding	0.0322626	0.454776	0.061234	0.155661
ZC3H8	ENSG00000144161	protein_coding	0.0381408	0.376827	0.0406116	0.346565
AC084116.3	ENSG00000253530	lncRNA	0.00194666	0.964036	-0.000106269	0.998036
DENND1A	ENSG00000119522	protein_coding	0.23964	1.77154e-08	0.154331	0.000327818
GBP5	ENSG00000154451	protein_coding	0.677572	1.11179e-73	0.661412	0
AC006213.3	ENSG00000267191	lncRNA	0.102934	0.0168228	0.0726563	0.0919639
AC093162.1	ENSG00000246575	unprocessed_pseudogene	0.362608	3.41895e-18	0.346329	1.2375e-16
AC090948.2	ENSG00000272498	lncRNA	0.30634	3.56528e-13	0.326775	7.04791e-15
MIR378C	ENSG00000264803	miRNA	-0.0179258	0.677967	-0.0131292	0.761039
RARRES1	ENSG00000118849	protein_coding	0.363949	2.52019e-18	0.416641	0
MTND4P10	ENSG00000226663	processed_pseudogene	-0.0241938	0.575159	0.0125608	0.77109
AC119751.4	ENSG00000250753	processed_pseudogene	0.138796	0.00123568	0.133528	0.00189156
POM121L6P	ENSG00000243307	processed_pseudogene	0.100545	0.0195548	0.0796597	0.0645946
PRPH2	ENSG00000112619	protein_coding	-0.0318566	0.460475	-0.0196806	0.648363
AC007611.1	ENSG00000260086	lncRNA	-0.0413254	0.33826	0.00234336	0.9567
KRTAP19-1	ENSG00000184351	protein_coding	0.0263978	0.540839	-0.000416171	0.992309
AC097375.3	ENSG00000251249	lncRNA	-0.00618164	0.886145	0.0450078	0.296939
BX322557.1	ENSG00000229382	lncRNA	0.0365525	0.397035	0.0727468	0.0915588
ACTBP14	ENSG00000229001	processed_pseudogene	0.0288929	0.50326	0.0759271	0.0782041
AC027682.5	ENSG00000261396	lncRNA	0.149614	0.000492019	0.15173	0.000407892
ENTPD6	ENSG00000197586	protein_coding	0.221382	2.07698e-07	0.20569	1.5466e-06
AC024267.3	ENSG00000264304	lncRNA	0.193728	5.89268e-06	0.209047	9.76797e-07
C15orf32	ENSG00000183643	lncRNA	0.0279582	0.517174	-0.00492112	0.909249
AC092660.1	ENSG00000234877	lncRNA	0.00202067	0.96267	0.0224512	0.603
CFB	ENSG00000243649	protein_coding	0.432836	5.0872e-26	0.434224	0
LINC01626	ENSG00000223765	lncRNA	-0.10358	0.0161435	-0.0833952	0.052989
RRS1-AS1	ENSG00000246145	lncRNA	-0.0586429	0.173993	-0.0389911	0.366275
STMP1	ENSG00000243317	protein_coding	-0.0942261	0.0287149	-0.0479096	0.266757
RNU6-337P	ENSG00000212545	snRNA	0.0820665	0.0569002	0.0876153	0.0420223
ANAPC1	ENSG00000153107	protein_coding	0.119146	0.00561259	0.0869981	0.0435211
AL031670.1	ENSG00000275582	lncRNA	0.201191	2.4979e-06	0.205666	1.46979e-06
RNU6-390P	ENSG00000252068	snRNA	-0.00975027	0.821321	0.00554403	0.897821
HSPA8P7	ENSG00000224773	processed_pseudogene	0.0910998	0.0344729	0.0591037	0.170629
AC104462.2	ENSG00000238224	lncRNA	0.153365	0.000352279	0.0765017	0.075969
CDO1	ENSG00000129596	protein_coding	-0.0788569	0.0673441	-0.0293171	0.496887
AL358335.1	ENSG00000258750	processed_pseudogene	-0.0401643	0.352019	-0.00984778	0.819565
AC093535.2	ENSG00000279118	TEC	-0.0283471	0.51136	-0.0329775	0.444716
PCDH11X	ENSG00000102290	protein_coding	0.0170601	0.692708	0.019949	0.643999
LINC02351	ENSG00000277987	lncRNA	0.108354	0.0118301	0.148398	0.000547416
ASGR1	ENSG00000141505	protein_coding	0.277752	5.27395e-11	0.494229	0
OR4C2P	ENSG00000182565	unprocessed_pseudogene	-0.000368983	0.993181	0.0167286	0.698385
AC013738.1	ENSG00000252888	snoRNA	0.021302	0.621685	0.108049	0.0120718
TNPO3	ENSG00000064419	protein_coding	0.150201	0.000467184	0.107659	0.0124189
IQCJ	ENSG00000214216	protein_coding	0.0835567	0.0525293	0.0767624	0.0749722
PIGO	ENSG00000165282	protein_coding	-0.0932166	0.0304766	-0.0925813	0.0316633
MIR6134	ENSG00000277569	miRNA	0.00309834	0.942789	0.0394021	0.36124
AL022334.1	ENSG00000233388	processed_pseudogene	0.0300125	0.486854	0.14327	0.000850845
AC243961.1	ENSG00000228229	lncRNA	-0.0413302	0.338204	-0.0569415	0.186842
NDUFA3	ENSG00000170906	protein_coding	-0.0134517	0.755353	-0.0330848	0.443235
POC1B-AS1	ENSG00000270344	lncRNA	0.123888	0.00396849	0.115958	0.00706687
SMAD9-IT1	ENSG00000236711	lncRNA	0.094843	0.027682	0.116027	0.00700535
CTXND1	ENSG00000259417	protein_coding	-0.114873	0.00759443	-0.0646926	0.133579
RNU1-11P	ENSG00000206702	snRNA	0.11302	0.00863332	0.236963	2.57476e-08
AC087477.3	ENSG00000259312	lncRNA	0.0567557	0.188287	0.0581069	0.177968
LINC02485	ENSG00000248456	lncRNA	-0.0127298	0.768097	0.00543764	0.899771
RN7SKP112	ENSG00000223145	misc_RNA	0.0268362	0.534135	-0.0601433	0.163218
AL161891.1	ENSG00000276672	lncRNA	0.159233	0.000205677	0.174624	4.70311e-05
MIR2115	ENSG00000252466	miRNA	-0.0045417	0.916219	-0.0182568	0.672363
CFAP298-TCP10L	ENSG00000265590	protein_coding	0.0510033	0.237153	0.0586596	0.17387
RNU4-72P	ENSG00000222686	snRNA	0.0422517	0.327535	0.0393333	0.36208
NCF1B	ENSG00000182487	transcribed_unprocessed_pseudogene	0.739224	2.9559e-94	0.73694	2.16598e-93
PAICSP5	ENSG00000229877	processed_pseudogene	0.102033	0.0178107	0.119246	0.00557247
AC012354.5	ENSG00000276229	misc_RNA
RNA5SP113	ENSG00000222418	rRNA_pseudogene	0.0226438	0.599893	0.0607844	0.15877
NR6A1	ENSG00000148200	protein_coding	-0.0119331	0.782233	-0.0158926	0.712685
XRCC6P1	ENSG00000237417	processed_pseudogene	0.0281636	0.514099	0.0836671	0.0522169
PTPN2P2	ENSG00000224117	processed_pseudogene	0.0340744	0.429834	-0.0459112	0.287338
RNA5SP284	ENSG00000207277	rRNA_pseudogene	0.0701791	0.103625	0.0438429	0.30963
SNORA52	ENSG00000199785	snoRNA
Y_RNA	ENSG00000206734	misc_RNA	0.0637448	0.13941	0.0683391	0.113022
AP000943.2	ENSG00000255929	lncRNA	0.0628402	0.145124	0.113439	0.00838779
RN7SKP123	ENSG00000222664	misc_RNA	-0.012458	0.772912	0.000488818	0.990966
AC021483.2	ENSG00000261229	lncRNA	-0.175996	3.98056e-05	-0.220374	2.54228e-07
MARVELD1	ENSG00000155254	protein_coding	0.251763	3.0814e-09	0.20438	1.80588e-06
AC004057.1	ENSG00000196656	transcribed_processed_pseudogene	0.0289999	0.501678	0.00356724	0.934149
AL162740.1	ENSG00000207022	snoRNA	0.139453	0.00117058	0.134327	0.00177484
CPT2	ENSG00000157184	protein_coding	-0.0618747	0.151416	-0.0580504	0.178334
AC019070.1	ENSG00000212181	snoRNA	0.0750936	0.081541	-0.0158912	0.712796
AC122129.1	ENSG00000197815	lncRNA	0.0845227	0.0498482	0.0691381	0.108862
AC104843.2	ENSG00000231139	unprocessed_pseudogene	0.0195728	0.650263	0.0387631	0.369086
Y_RNA	ENSG00000207438	misc_RNA	0.108146	0.0119949	0.0965493	0.0249899
H3P9	ENSG00000227430	processed_pseudogene	0.0659644	0.126124	0.0959528	0.0259042
AC135048.3	ENSG00000275263	lncRNA	-0.0272407	0.527988	-0.0353918	0.412206
Y_RNA	ENSG00000206713	misc_RNA	0.0649114	0.132299	0.0418648	0.331988
AL358033.1	ENSG00000252537	snoRNA	0.0430287	0.31871	-1.90695e-05	0.999648
PI4K2A	ENSG00000155252	protein_coding	0.495817	8.68654e-35	0.528297	0
AC084149.1	ENSG00000230968	lncRNA	-0.00242454	0.955216	-0.0234721	0.586615
Y_RNA	ENSG00000274603	misc_RNA	0.0971465	0.0241026	0.12916	0.00266227
C14orf93	ENSG00000100802	protein_coding	-0.128427	0.00281663	-0.141577	0.000991248
PPP1R1AP2	ENSG00000261084	processed_pseudogene	-0.012137	0.778608	-0.00334223	0.938294
NREP	ENSG00000134986	protein_coding	-0.0442585	0.305062	-0.141368	0.0010087
MAFK	ENSG00000198517	protein_coding	0.042841	0.320827	0.0375933	0.383602
LINC02726	ENSG00000255193	lncRNA	0.0725795	0.0923091	0.0506703	0.240234
PLCD4	ENSG00000115556	protein_coding	-0.0869561	0.0435972	-0.0553537	0.199385
STK35	ENSG00000125834	protein_coding	0.138675	0.00124808	0.11742	0.00637545
KIF1B	ENSG00000054523	protein_coding	-0.0628635	0.144974	-0.0864575	0.0448463
AL031587.2	ENSG00000233739	lncRNA	0.15373	0.000340877	0.119333	0.00553766
RNA5SP115	ENSG00000223092	rRNA_pseudogene	0.0187493	0.664056	0.0261223	0.545073
LINC02386	ENSG00000257756	lncRNA	-0.00764491	0.859447	0.0369781	0.391556
AL138781.1	ENSG00000275329	lncRNA	-0.0244696	0.570809	-0.0428902	0.320272
FAT3	ENSG00000165323	protein_coding	-0.0569956	0.186424	-0.0200245	0.642642
MIR520G	ENSG00000207799	miRNA	-0.00661353	0.878251	0.0211435	0.624282
SIPA1	ENSG00000213445	protein_coding	0.586962	3.25075e-51	0.558905	0
AC124312.2	ENSG00000257647	lncRNA	-0.0888808	0.0391332	-0.0949555	0.0274971
LDHBP3	ENSG00000248950	processed_pseudogene	0.0395624	0.359289	0.0197958	0.646546
Y_RNA	ENSG00000238943	misc_RNA	0.00220561	0.959256	0.0365913	0.396534
AC134043.1	ENSG00000252458	snoRNA	0.00719153	0.867704	0.0373346	0.387005
AC025857.1	ENSG00000255144	unprocessed_pseudogene	0.0409877	0.342226	0.0732943	0.0891375
CDK2AP2P2	ENSG00000237451	processed_pseudogene	0.00845477	0.844738	0.020881	0.628592
PTGR1	ENSG00000106853	protein_coding	-0.128626	0.00277407	-0.111316	0.00972861
RPS24	ENSG00000138326	protein_coding	-0.0270392	0.531046	-0.0610778	0.15672
RPS3AP22	ENSG00000240083	processed_pseudogene	0.0602677	0.162347	0.0406997	0.345632
MFN2	ENSG00000116688	protein_coding	-0.00288614	0.946701	-0.0377686	0.381387
MTOR-AS1	ENSG00000225602	lncRNA	0.0744521	0.0841869	0.101471	0.0184529
RBMS2	ENSG00000076067	protein_coding	-0.00577407	0.893606	-0.0685808	0.111732
LSAMP	ENSG00000185565	protein_coding	-0.176686	3.70763e-05	-0.0488183	0.257875
GCK	ENSG00000106633	protein_coding	0.0316517	0.463367	0.0939322	0.0292186
KLF7P1	ENSG00000240704	processed_pseudogene	-0.0174522	0.686016	-0.0222794	0.605777
AC020663.1	ENSG00000266994	lncRNA	0.0490873	0.255259	0.136639	0.00147366
RPL9	ENSG00000163682	protein_coding	-0.169736	7.48657e-05	-0.172392	5.88724e-05
GPR171	ENSG00000174946	protein_coding	0.497643	4.53368e-35	0.489293	0
MIRLET7E	ENSG00000198972	miRNA
AC011558.1	ENSG00000279753	TEC
RXRB	ENSG00000204231	protein_coding	0.122181	0.00450182	0.0722818	0.0936499
ABHD5	ENSG00000011198	protein_coding	-0.0480508	0.265443	-0.0506098	0.240711
AL049812.1	ENSG00000223651	processed_pseudogene	0.00242762	0.955159	0.0325652	0.450555
CREG1	ENSG00000143162	protein_coding	0.179676	2.71744e-05	0.122732	0.0043456
AL031773.1	ENSG00000232529	lncRNA	-0.0352836	0.413637	-0.0343748	0.425776
ZDHHC20P1	ENSG00000233916	processed_pseudogene	0.206468	1.33487e-06	0.216912	3.67833e-07
AL355483.2	ENSG00000232762	lncRNA	0.144437	0.000770518	0.133517	0.00189307
GCNT2	ENSG00000111846	protein_coding	-0.0797702	0.0642233	-0.0759121	0.0782673
AC079466.1	ENSG00000266976	lncRNA	0.100078	0.0201314	0.128807	0.00273565
POLR2I	ENSG00000105258	protein_coding	-0.0714464	0.0975206	-0.145715	0.000698874
AP001059.2	ENSG00000278158	lncRNA	-0.0239316	0.579308	-0.00117178	0.978347
SNRNP35	ENSG00000184209	protein_coding	0.0598674	0.165161	0.00659006	0.87864
AC011487.4	ENSG00000274892	unprocessed_pseudogene	0.0363491	0.399668	0.0816863	0.0580625
LIMD2	ENSG00000136490	protein_coding	0.645948	5.72281e-65	0.607895	0
DCAF7	ENSG00000136485	protein_coding	0.0582557	0.176858	0.00898523	0.835079
AC092999.1	ENSG00000279311	TEC	0.216022	4.11588e-07	0.337464	8.0161e-16
AC073575.1	ENSG00000258323	lncRNA	0.1116	0.00951309	0.0673834	0.11816
ADAMTSL4-AS2	ENSG00000237781	lncRNA	0.275782	7.29067e-11	0.28696	1.12109e-11
AC245140.2	ENSG00000280195	lncRNA	0.153875	0.000336419	0.152871	0.000373717
AC092905.1	ENSG00000244561	processed_pseudogene	-0.0109591	0.799614	-0.0310791	0.471499
RHOC	ENSG00000155366	protein_coding	0.15237	0.000385192	0.0716922	0.0963627
MIR378A	ENSG00000199047	miRNA	0.137861	0.00133417	0.174046	4.85745e-05
MIR548U	ENSG00000212017	miRNA	0.086236	0.0453741	0.0295641	0.49339
MIR421	ENSG00000202566	miRNA	0.103261	0.0164763	0.100008	0.0202194
CDON	ENSG00000064309	protein_coding	0.00238096	0.95602	-0.027457	0.524596
AC010480.1	ENSG00000279883	TEC	0.0703858	0.102609	0.0375263	0.38457
RIPPLY3	ENSG00000183145	protein_coding	-0.103693	0.0160283	-0.188973	1.00112e-05
CDS2	ENSG00000101290	protein_coding	-0.242554	1.17348e-08	-0.265695	4.30933e-10
SACS-AS1	ENSG00000229558	lncRNA	0.0568114	0.187853	0.174183	4.79028e-05
AC104308.1	ENSG00000226489	processed_pseudogene	0.00640675	0.882029	0.00703011	0.870647
LRRC32	ENSG00000137507	protein_coding	0.0139331	0.746892	-0.0184749	0.668583
RCN1P1	ENSG00000215477	processed_pseudogene	0.0972305	0.02398	0.0724849	0.0927354
AC105339.5	ENSG00000279758	TEC	0.136586	0.00148005	0.13184	0.00216123
AL590704.1	ENSG00000219409	processed_pseudogene	0.0810318	0.0601096	0.0655141	0.128737
ATP5F1AP3	ENSG00000263232	processed_pseudogene	0.0542783	0.208338	0.0682152	0.113678
DCP2	ENSG00000172795	protein_coding	0.269733	1.93957e-10	0.261432	8.28405e-10
RPL31P17	ENSG00000235225	processed_pseudogene	-0.0194534	0.652254	-0.00738416	0.864194
SNORD93	ENSG00000221740	snoRNA	0.115075	0.00748806	0.112559	0.00891082
MIR3665	ENSG00000266325	miRNA
BPIFA1	ENSG00000198183	protein_coding	-0.00896772	0.835449	-0.0210449	0.6259
AC091564.6	ENSG00000255680	lncRNA	0.261141	7.46974e-10	0.294308	3.12699e-12
LINC01615	ENSG00000223485	lncRNA	0.252465	2.777e-09	0.277204	5.7727e-11
AC008837.2	ENSG00000248928	processed_pseudogene	-0.0763075	0.0767184	-0.084035	0.051187
HBZ	ENSG00000130656	protein_coding	-0.0147894	0.731917	-0.017696	0.681869
TRMT2B-AS1	ENSG00000225839	lncRNA	0.101542	0.0183708	0.092411	0.0319481
RN7SL818P	ENSG00000274234	misc_RNA
AL646090.1	ENSG00000223504	lncRNA	0.0160323	0.710361	0.0411916	0.339828
CALHM2	ENSG00000138172	protein_coding	0.240688	1.52863e-08	0.210104	9.10623e-07
UQCRC1	ENSG00000010256	protein_coding	-0.222322	1.83886e-07	-0.209182	1.01817e-06
RNU6-744P	ENSG00000202427	snRNA	0.0239879	0.578416	-0.0376987	0.382387
AC005899.5	ENSG00000266385	lncRNA	0.146854	0.000626062	0.160657	0.000179988
KRT8P41	ENSG00000213538	processed_pseudogene	-0.121867	0.00460691	-0.079627	0.0647048
MIR596	ENSG00000207826	miRNA	-0.0805322	0.0617118	-0.0808956	0.060543
OR8D1	ENSG00000196341	protein_coding	0.0131243	0.761124	0.0515628	0.232042
CICP11	ENSG00000237799	processed_pseudogene	-0.0201426	0.640786	-0.0507407	0.23958
LINC00972	ENSG00000225128	lncRNA	-0.0500905	0.245663	-0.0344772	0.424398
ZMYND10	ENSG00000004838	protein_coding	0.166349	0.0001044	0.211902	7.31597e-07
CENPE	ENSG00000138778	protein_coding	0.404602	1.20089e-22	0.421752	0
EIF2AK2	ENSG00000055332	protein_coding	0.0728837	0.0909485	0.0650266	0.131582
AC022206.1	ENSG00000240419	processed_pseudogene	0.00405484	0.925172	0.0321377	0.456525
DPEP2NB	ENSG00000263201	protein_coding	0.00723887	0.866841	-0.00469338	0.913432
LRRIQ4	ENSG00000188306	protein_coding	-0.00119409	0.977935	0.0428917	0.320254
NQO2-AS1	ENSG00000224846	lncRNA	0.0286153	0.50737	0.0768638	0.0745872
PRICKLE3	ENSG00000012211	protein_coding	0.132447	0.00206044	0.154688	0.000317423
MIRLET7F2	ENSG00000208012	miRNA	0.0964565	0.0251302	0.0301102	0.485437
ENDOV	ENSG00000173818	protein_coding	-0.053702	0.213217	-0.0526318	0.222414
SMIM23	ENSG00000185662	protein_coding	0.186988	1.24418e-05	0.171207	6.46611e-05
BEND2	ENSG00000177324	protein_coding	-0.0216711	0.615656	-0.05263	0.222508
INTS4	ENSG00000149262	protein_coding	0.0436707	0.311536	0.0721716	0.0941522
RNA5SP112	ENSG00000251746	rRNA_pseudogene	0.0984385	0.0222757	0.049932	0.247162
AC092353.1	ENSG00000251391	lncRNA	-0.13324	0.00193519	-0.0510285	0.236921
TXNP4	ENSG00000262519	processed_pseudogene	0.0279484	0.517321	0.0261506	0.544637
SNORD60	ENSG00000206630	snoRNA	0.205376	1.52168e-06	0.234639	3.54878e-08
MINDY1	ENSG00000143409	protein_coding	-0.121821	0.00462248	-0.0681258	0.114133
XDH	ENSG00000158125	protein_coding	0.0117122	0.786166	0.200763	2.62603e-06
SMG6-IT1	ENSG00000278941	TEC	0.100617	0.0194666	0.077997	0.0703948
YAP1P1	ENSG00000220494	processed_pseudogene	0.137353	0.00139063	0.0826497	0.0551551
AP000766.1	ENSG00000261098	lncRNA	-0.184744	1.58642e-05	-0.243147	1.20313e-08
INKA1	ENSG00000185614	protein_coding	0.0124434	0.77317	-0.0263376	0.541645
AL592164.1	ENSG00000261435	lncRNA	0.424368	5.64758e-25	0.39265	2.59077e-21
ZDHHC20	ENSG00000180776	protein_coding	0.17572	4.09465e-05	0.175193	4.4396e-05
AC025594.1	ENSG00000224163	unprocessed_pseudogene	0.010487	0.808073	0.0679647	0.115013
AC020914.2	ENSG00000268839	unprocessed_pseudogene	-0.0296041	0.492805	-0.0773215	0.0728701
RPS15AP18	ENSG00000242979	processed_pseudogene	0.0824945	0.055615	0.00146846	0.972867
LINC02812	ENSG00000230138	lncRNA	0.257096	1.38601e-09	0.477148	5.37626e-32
AC138956.1	ENSG00000250909	lncRNA	0.135664	0.00159439	0.141625	0.000977199
RNA5SP486	ENSG00000251770	rRNA_pseudogene	0.00130138	0.975953	0.0218662	0.612481
ANKRD42	ENSG00000137494	protein_coding	0.0577397	0.18073	0.032556	0.450561
SLC43A2	ENSG00000167703	protein_coding	0.0748477	0.0825474	0.095653	0.0264073
AC104785.1	ENSG00000270720	lncRNA	0.00700906	0.871031	0.0150848	0.726773
IMP3P1	ENSG00000230589	processed_pseudogene	0.0248871	0.564253	-0.0450671	0.296302
AL359881.3	ENSG00000270171	lncRNA	0.0514611	0.232965	0.0471316	0.274705
RN7SL531P	ENSG00000264071	misc_RNA	0.0953588	0.026843	0.0814432	0.058816
MIR6777	ENSG00000274111	miRNA	-0.0302664	0.483175	0.035955	0.404802
AL158829.1	ENSG00000232939	lncRNA	-0.060856	0.158279	0.0064888	0.880529
AC104687.1	ENSG00000242727	processed_pseudogene	0.0192921	0.654951	0.037592	0.383737
RTEL1-TNFRSF6B	ENSG00000026036	protein_coding	0.254166	2.15474e-09	0.275578	7.53828e-11
Z84468.1	ENSG00000281732	lncRNA	-0.00765445	0.859274	-0.0224694	0.602706
TMEM232	ENSG00000186952	protein_coding	-0.0178574	0.679126	-0.047394	0.271944
AL137779.3	ENSG00000259161	processed_pseudogene	0.0578597	0.179824	0.140914	0.00103693
C9orf78	ENSG00000136819	protein_coding	-0.153219	0.000356937	-0.177939	3.35214e-05
STATH	ENSG00000126549	protein_coding	-0.0485927	0.260084	-0.0105275	0.807347
AC012306.2	ENSG00000272667	lncRNA	0.0472718	0.273278	0.0260012	0.546822
BMP8A	ENSG00000183682	protein_coding	0.18567	1.43556e-05	0.216084	4.08414e-07
TRBV6-5	ENSG00000211721	TR_V_gene	0.544612	5.91953e-43	0.568689	1.67169e-47
SMARCD1	ENSG00000066117	protein_coding	0.204326	1.72487e-06	0.157331	0.000249504
TRIM60P17	ENSG00000223558	processed_pseudogene	0.0125276	0.771678	-0.0454104	0.292634
ABCC1	ENSG00000103222	protein_coding	0.393044	2.34596e-21	0.370698	0
AC119868.1	ENSG00000264845	transcribed_processed_pseudogene	0.041393	0.33747	0.114745	0.00766246
ALG1L8P	ENSG00000227620	unprocessed_pseudogene	0.0117943	0.784703	0.0107389	0.803557
AC023762.1	ENSG00000271148	lncRNA	-0.0704259	0.102413	-0.0855965	0.0470031
C1DP2	ENSG00000236217	processed_pseudogene	0.0724973	0.0926794	0.054476	0.206684
AC010442.1	ENSG00000214278	processed_pseudogene	0.0273985	0.5256	0.0524394	0.22419
CNN2P6	ENSG00000213854	processed_pseudogene	-0.0510734	0.236508	0.0109794	0.79925
STAT1	ENSG00000115415	protein_coding	0.519729	1.26508e-38	0.505969	0
RN7SKP133	ENSG00000201715	misc_RNA	0.0215781	0.617173	-0.0182084	0.67318
AHSG	ENSG00000145192	protein_coding	-0.0962167	0.0254962	0.120247	0.00518424
AC009119.2	ENSG00000260932	lncRNA	0.0227346	0.598432	0.0289973	0.501717
IL18BP	ENSG00000137496	protein_coding	0.589576	9.15695e-52	0.56952	0
LINC01524	ENSG00000234948	lncRNA	-0.000307617	0.994315	0.134208	0.00179182
AC026167.1	ENSG00000226022	lncRNA	-0.172548	5.65234e-05	-0.08317	0.0536358
PRX	ENSG00000105227	protein_coding	-0.144254	0.000782661	-0.173006	5.53623e-05
AC015813.2	ENSG00000266086	protein_coding	-0.0219535	0.611062	0.0421938	0.328199
PAX1	ENSG00000125813	protein_coding	-0.0195385	0.650834	0.0790839	0.0665572
AC100757.2	ENSG00000274835	unprocessed_pseudogene	0.114359	0.0078707	0.161157	0.000171705
RBM8B	ENSG00000258427	processed_pseudogene	-0.0159707	0.711423	0.00746245	0.862768
COQ8B	ENSG00000123815	protein_coding	0.261415	7.16091e-10	0.246445	7.53866e-09
ELOCP26	ENSG00000236599	processed_pseudogene	0.022232	0.606544	0.0707187	0.10099
AC094019.1	ENSG00000201701	snoRNA	0.0207853	0.630168	0.0133589	0.756988
AL049830.1	ENSG00000213867	processed_pseudogene	0.0564137	0.190968	0.0782987	0.0693119
ZC3H18	ENSG00000158545	protein_coding	0.0968109	0.0245978	0.0465192	0.280898
ZNF519P2	ENSG00000258799	processed_pseudogene	0.0324624	0.451987	0.042948	0.319619
ZNF500	ENSG00000103199	protein_coding	0.16713	9.67536e-05	0.15415	0.000333207
NRBF2P5	ENSG00000270427	processed_pseudogene	0.176276	3.86759e-05	0.182287	2.06308e-05
AC135279.2	ENSG00000255566	processed_pseudogene	0.118502	0.00587789	0.131079	0.00229394
EI24P4	ENSG00000236343	processed_pseudogene	0.0228094	0.597228	0.0948998	0.0275886
MTCYBP14	ENSG00000238236	processed_pseudogene	-0.00379445	0.929965	-0.00983886	0.819726
AC016573.1	ENSG00000253968	lncRNA	0.0661518	0.125049	0.101298	0.0186548
Y_RNA	ENSG00000201549	misc_RNA	0.0500021	0.246498	0.0351783	0.415033
TSC2	ENSG00000103197	protein_coding	0.154632	0.000314142	0.117283	0.00643757
MTATP6P7	ENSG00000232990	unprocessed_pseudogene	-0.0183257	0.671198	-0.0399434	0.354676
AP001582.1	ENSG00000254992	processed_pseudogene	0.100678	0.0193923	0.12733	0.0030631
C1orf87	ENSG00000162598	protein_coding	0.0849318	0.0487475	0.0941857	0.0287836
POMC	ENSG00000115138	protein_coding	0.219871	2.52314e-07	0.32253	1.6324e-14
AL390237.1	ENSG00000216687	processed_pseudogene	0.0439317	0.30865	-0.0190134	0.65962
METTL22	ENSG00000067365	protein_coding	0.16787	8.99924e-05	0.183729	1.82852e-05
STRIP1	ENSG00000143093	protein_coding	0.275419	7.7376e-11	0.235242	3.59294e-08
AC008175.1	ENSG00000235059	lncRNA	0.00562464	0.896344	0.0151218	0.726129
AC084756.1	ENSG00000259684	lncRNA
LINC00552	ENSG00000279770	TEC	0.0808732	0.0606145	0.00209733	0.961254
OR5K1	ENSG00000232382	protein_coding	0.0108327	0.801876	0.0045028	0.916934
AP001208.1	ENSG00000254084	lncRNA	0.0445291	0.302111	0.00622086	0.885428
ZNF598	ENSG00000167962	protein_coding	0.22887	7.75757e-08	0.210648	8.52512e-07
AL513324.1	ENSG00000263041	lncRNA	-0.0607886	0.158741	-0.0639461	0.138163
HSPA1L	ENSG00000204390	protein_coding	-0.106963	0.0129672	-0.112743	0.00882855
RILP	ENSG00000167705	protein_coding	-0.000163312	0.996982	0.0420839	0.329351
AC103968.1	ENSG00000259507	processed_pseudogene	0.0942519	0.028671	0.0457168	0.289387
Y_RNA	ENSG00000207292	misc_RNA	0.0585636	0.174577	0.0749533	0.0821141
AC022022.2	ENSG00000270421	processed_pseudogene	0.050493	0.241884	0.0671066	0.119682
AC106733.1	ENSG00000279856	TEC	-0.0285245	0.50872	-0.00151796	0.971952
CACNG2	ENSG00000166862	protein_coding	-0.0118498	0.783715	0.0642108	0.136535
Y_RNA	ENSG00000207383	misc_RNA	-0.0714135	0.0976757	-0.143281	0.000850025
RPL11P1	ENSG00000227394	processed_pseudogene	0.232471	4.77265e-08	0.197405	3.87616e-06
AC067942.1	ENSG00000227304	transcribed_processed_pseudogene	0.0206941	0.63167	-0.0155678	0.71839
AC137056.2	ENSG00000280306	TEC	0.128478	0.00280568	0.120253	0.00518176
MIR2113	ENSG00000238367	miRNA	-0.0145013	0.736944	-0.019098	0.658202
JMJD7-PLA2G4B	ENSG00000168970	protein_coding	0.19538	4.88673e-06	0.187313	1.24487e-05
RNF185-AS1	ENSG00000254835	lncRNA
OR10A3	ENSG00000170683	protein_coding	-0.0815974	0.0583373	-0.0869333	0.0436527
AC026616.1	ENSG00000253777	processed_pseudogene	0.00166737	0.969193	0.00254024	0.953081
ZNF532	ENSG00000074657	protein_coding	0.0636934	0.13973	0.024169	0.575436
STRA6	ENSG00000137868	protein_coding	0.172678	5.57844e-05	0.234973	3.38946e-08
AL583803.1	ENSG00000229923	lncRNA	0.0467608	0.278503	0.0502669	0.244001
RN7SL752P	ENSG00000239437	misc_RNA	0.0482306	0.263656	0.0586555	0.1739
CDH11	ENSG00000140937	protein_coding	0.168312	8.6165e-05	0.150745	0.000451407
LINC00354	ENSG00000226903	lncRNA	-0.0702559	0.103246	-0.0729227	0.0907753
BICRA-AS1	ENSG00000269806	lncRNA	0.0973277	0.0238388	0.117766	0.00619508
AC099548.2	ENSG00000253882	transcribed_unprocessed_pseudogene	0.182987	1.91493e-05	0.181231	2.38037e-05
AC027369.3	ENSG00000254728	unprocessed_pseudogene	0.104624	0.0150974	0.0988747	0.0216867
AL121875.1	ENSG00000275268	snRNA	0.00101035	0.981329	-0.00306739	0.943359
AC015912.3	ENSG00000274213	lncRNA	0.119942	0.00529973	0.140695	0.00105609
POLR2KP2	ENSG00000224510	processed_pseudogene	0.0688407	0.110396	-0.0295859	0.493072
AC140481.3	ENSG00000277668	misc_RNA	-0.0304854	0.480013	-0.0558014	0.195836
ATP2A3	ENSG00000074370	protein_coding	0.353499	2.61303e-17	0.286382	1.53339e-11
ELOCP21	ENSG00000226186	processed_pseudogene	-0.194624	5.32477e-06	-0.110679	0.0101255
AC020612.2	ENSG00000257570	processed_pseudogene	0.023159	0.591619	0.0491545	0.254608
AC091905.3	ENSG00000279755	TEC	0.0858781	0.0462799	0.0442124	0.305566
AIRE	ENSG00000160224	protein_coding	0.150034	0.000474122	0.191252	7.77791e-06
AC019080.5	ENSG00000280374	lncRNA	-0.0627707	0.14557	-0.077632	0.0717319
ECE2	ENSG00000145194	protein_coding	0.0874926	0.0423119	0.13763	0.00137181
RN7SL455P	ENSG00000264047	misc_RNA	0.0294665	0.494818	0.085164	0.0481322
AL021920.1	ENSG00000279151	lncRNA	-0.0596714	0.166551	-0.0274202	0.525273
XXYLT1-AS1	ENSG00000233303	lncRNA	-0.00207528	0.961662	-0.0800994	0.0631282
GPR45	ENSG00000135973	protein_coding	0.330513	3.32735e-15	0.418601	2.79968e-24
AP005136.2	ENSG00000264150	processed_pseudogene	0.0192253	0.65607	0.0436717	0.311524
HCFC2	ENSG00000111727	protein_coding	-0.169197	7.89673e-05	-0.121749	0.00467005
C20orf181	ENSG00000279610	TEC	0.0487421	0.258619	0.0292548	0.497924
USP21P1	ENSG00000224826	processed_pseudogene	-0.00353531	0.934737	0.132195	0.00210167
DGUOK-AS1	ENSG00000237883	lncRNA	0.216834	3.71499e-07	0.220303	2.38687e-07
SLC25A1P4	ENSG00000261608	processed_pseudogene	-0.0184357	0.669341	-0.0526929	0.221955
ZNF700	ENSG00000196757	protein_coding	0.184011	1.71638e-05	0.17928	2.91793e-05
AP005205.2	ENSG00000266441	lncRNA	-0.0366088	0.396307	0.00265437	0.950975
AC087163.3	ENSG00000280198	TEC	0.256251	1.575e-09	0.265187	3.98225e-10
KRT18P6	ENSG00000258783	processed_pseudogene	0.0458455	0.288029	0.0277731	0.519953
MAPK10-AS1	ENSG00000250062	lncRNA	0.0805907	0.0615223	0.0031374	0.942069
DUX4L31	ENSG00000231411	unprocessed_pseudogene	0.0666773	0.122073	0.0908155	0.0350422
SNORA84	ENSG00000239183	snoRNA	0.0652372	0.130364	0.150677	0.000447901
LINC00269	ENSG00000215162	lncRNA	-0.0283942	0.510659	-0.0399274	0.354869
CMTM3	ENSG00000140931	protein_coding	0.451099	2.23483e-28	0.419608	0
STEAP3-AS1	ENSG00000229867	lncRNA	0.213665	5.52988e-07	0.301352	8.87902e-13
AC012443.1	ENSG00000270776	processed_pseudogene	0.0539669	0.210964	0.03022	0.483847
ZNF815P	ENSG00000235944	transcribed_unprocessed_pseudogene	0.244349	9.0799e-09	0.282538	2.91052e-11
ACAD8	ENSG00000151498	protein_coding	-0.0960756	0.0257136	-0.0553841	0.199138
[truncated: 54,494 more rows]

## Sheet: Table 1
Description	Gene markers		KIRC					BLCA
		None		Purity			None		Purity
		cor	p	cor	p		cor	p	cor	p
B cell	CD 19	0.485745	6.59706e-33	0.449127	2.88406e-24		0.140978	0.00432893	0.142819	0.00606033
	CD79A	0.457303	6.65991e-29	0.416277	9.54975e-21		0.0285329	0.565504	0.00704909	0.892796
CD8+ T cell	CD8A	0.512838	4.35604e-37	0.447274	4.66559e-24		0.00168833	0.972879	-0.016489	0.752565
	CD8B	0.520931	2.07033e-38	0.468861	1.42505e-26		0.0641603	0.195897	0.0654512	0.210335
Dentric cell	ITGAX	0.672734	1.72299e-71	0.658568	1.18304e-58		0.285083	5.4e-10	0.112054	0.0316324
	NRP1	-0.0819395	0.0586967	-0.13286	0.00426901		-0.0755369	0.127692	-0.0748844	0.15167
	CD1C	0.247421	7.08119e-09	0.203328	1.08337e-05		-0.130116	0.00850469	-0.139836	0.00721811
	HLA-DPA1	0.528197	1.25123e-39	0.486142	1.01702e-28		-0.00456973	0.926681	-0.0158519	0.761832
	HLA-DRA	0.548021	4.1511e-43	0.524285	6.50943e-34		-0.01236	0.803435	-0.0295775	0.571674
	HLA-DQB1	0.400042	6.67449e-22	0.358203	2.10688e-15		0.023575	0.634932	0.0242733	0.642556
	HLA-DPB1	0.617376	2.58667e-57	0.597544	5.86149e-46		0.0272588	0.582997	0.021974	0.674376
M1 macrophage	PTGS2	0.0376055	0.386239	-0.0175965	0.70631		-0.112105	0.023537	-0.125382	0.0161029
	IRF5	0.478351	7.88268e-32	0.47844	9.52979e-28		0.054391	0.273042	0.0740603	0.156239
	NOS2	-0.037207	0.391295	-0.084575	0.0696434		-0.0596423	0.229328	-0.0848656	0.104078
M2 macrophage	MS4A4A	0.501365	2.85131e-35	0.461239	1.15444e-25		0.0658922	0.184073	0.0751705	0.150108
	VSIG4	0.442732	5.44944e-10	0.583722	1.89508e-43		0.0581514	0.241201	0.0613338	0.24052
	CD163	0.445254	2.5675e-27	0.428135	5.66885e-22		0.0735678	0.137956	0.0875628	0.0934927
Monocyte	CSF1R	0.708784	1.64211e-82	0.702591	7.9042e-70		0.0228646	0.645167	0.0261143	0.617539
	CD86	0.653618	2.94706e-66	0.625841	1.7051e-51		0.0223569	0.652525	0.0200708	0.701162
Natural killer cell	KIR2DS4	0.0764016	0.0780179	0.0540804	0.246517		0.0426576	0.390126	0.0505591	0.333439
	KIR3DL3	0.0954379	0.0275798	0.0724449	0.120357		-0.0489357	0.324128	-0.0375138	0.4731
	KIR3DL2	0.17707	3.94102e-05	0.15796	0.000664736		-0.00018442	0.997037	-0.00883054	0.865933
	KIR3DL1	0.0236637	0.585676	0.0233881	0.616464		0.0482933	0.330528	0.0207788	0.691151
	KIR2DL4	0.28521	1.96005e-11	0.251592	4.36097e-08		-0.0219052	0.659098	-0.0236645	0.650922
	KIR2DL3	0.0655522	0.130671	0.0652635	0.161827		-0.0064734	0.896284	-0.019256	0.712745
	KIR2DL1	0.0457188	0.292078	0.00689514	0.882623		0.0222903	0.653492	-0.00472732	0.927987
Neutrophils	CCR7	0.460406	2.53853e-29	0.427083	7.31697e-22		0.158653	0.00130361	0.145495	0.00516644
	ITGAM	0.629108	4.43711e-60	0.620813	1.80647e-50		0.0621685	0.210169	0.0682461	0.191466
	CEACAM8	0.00646926	0.881549	0.0238235	0.609915		0.0179423	0.71785	0.0215802	0.679885
T cell (general)	CD3D	0.600448	1.59642e-53	0.544329	6.44151e-37		-0.00494104	0.920742	-0.0224643	0.667539
	CD3E	0.588642	5.19635e-51	0.528731	1.4602e-34		0.533398	4.16385e-07	-0.0148122	0.777027
	CD2	0.590749	1.88242e-51	0.532577	3.93479e-35		0.00594842	0.904654	-0.00650227	0.901068
T cell exhaustion	CTLA4	0.577038	1.22043e-48	0.52507	5.00745e-34		0.00484148	0.922334	-0.00871734	0.867636
	LAG3	0.597396	7.28733e-53	0.545239	4.65294e-37		0.0135174	0.785458	-0.000270781	0.99587
	HAVCR2	0.149944	0.00051417	0.100702	0.0306345		0.0630658	0.203649	0.0799955	0.125568
	GZMB	0.346366	1.81136e-16	0.277153	1.41674e-09		0.0114716	0.817307	-0.00285137	0.956527
	PDCD1	0.627129	1.32409e-59	0.582521	3.09075e-43		0.0609021	0.219624	0.0582766	0.264814
TAM	CCL2	0.120162	0.00547445	0.0676951	0.146726		0.0950473	0.055071	0.0826404	0.113505
	IL10	0.461198	1.98164e-29	0.408255	6.06051e-20		0.047982	0.333658	0.0397263	0.44738
	CD68	0.439445	1.41851e-26	0.45273	1.12236e-24		-0.0870956	0.0788859	-0.0880235	0.0917742
Tfh	BCL6	0.0822145	0.0578509	0.0793653	0.0887359		-0.0838218	0.0908561	-0.0861489	0.0989288
	IL21	0.178368	3.44985e-05	0.153887	0.000916795		0.0589	0.235187	0.084778	0.00748826
Th1	TBX21	0.379467	1.066e-19	0.338165	8.52429e-14		0.0425944	0.39083	0.04274	0.413655
	STAT4	0.471209	8.17666e-31	0.41046	3.66483e-20		-0.029036	0.558667	-0.041381	0.428673
	STAT1	0.411028	3.8299e-23	0.356356	2.99624e-15		-0.0533299	0.282522	-0.0649602	0.213784
	IFNG	0.503882	1.15514e-35	0.443515	1.22723e-23		0.0640203	0.196876	0.0543043	0.298823
	IL13	0.151622	0.000443804	0.124447	0.00746975		-0.0696008	0.16054	-0.0852501	0.102513
Th2	GATA3	0.230655	7.22961e-08	0.184836	6.54449e-05		0.0900377	0.0692502	0.0840382	0.107508
	STAT6	0.096225	0.0263193	0.140811	0.0024436		-0.000299307	0.995191	0.0159299	0.760695
	STAT5A	0.582666	8.88023e-50	0.582666	8.88023e-50		0.138113	0.00519642	0.138113	0.00519642
Th17	STAT3	0.0878082	0.0427272	0.0635114	0.173413		-0.152736	0.00197593	-0.166665	0.001333
	IL17A	0.0531409	0.220636	0.0221159	0.635773		-0.0394368	0.426934	-0.081593	0.118169
Treg	FOXP3	0.5703	2.63108e-47	0.516415	8.70043e-33		-0.032363	0.514487	-0.0471739	0.366857
	CCR8	0.459998	2.88345e-29	0.40721	7.68186e-20		-0.0055723	0.910656	-0.0213301	0.683394
	STAT5B	-0.0949236	0.028431	-0.0854205	0.0668878		-0.0548045	0.269406	-0.0605525	0.246575
	TGFB1	0.1602	0.000204149	0.118669	0.0107714		-0.0999925	0.0435272	-0.0875393	0.093581

## Sheet: Supplementary Figure 1
Sample	Expression (1=high)	Expression	Time (months)	Event		Sample	Expression (1=high)	Expression	Time (months)	Event		Sample	Expression (1=high)	Expression	Time (months)	Event		Sample	Expression (1=high)	Expression	Time (months)	Event		Sample	Expression (1=high)	Expression	Time (months)	Event		Sample	Expression (1=high)	Expression	Time (months)	Event
1	0	241	12.8333	0		1	0	241	12.8333	0		1	0	126	44.5333	1		1	0	126	15.3	1		1	1	1285	7.13333	0		1	1	1285	7.13333	0
2	0	355	12.0667	0		2	0	20	46.1667	0		2	1	806	41.5667	1		2	0	129	1.1	0		2	1	229	76.6	0		2	0	229	76.6	0
3	0	252	37.3333	0		3	0	389	54.1333	0		3	0	134	47.2667	0		3	0	475	44.2667	1		3	1	596	59.8333	0		3	1	596	59.8333	0
4	0	329	47.8667	0		4	0	105	36.6	1		4	0	129	1.1	0		4	0	236	40.7	1		4	0	49	59.0333	1		4	0	255	16.8667	1
5	0	323	0.533333	0		5	0	243	18.7	0		5	1	1050	12.0333	1		5	0	469	11.6667	1		5	1	715	101.667	0		5	0	135	76.4667	0
6	1	500	39.7	1		6	0	345	89.6	0		6	0	63	63.9667	0		6	0	234	34	1		6	0	200	57.7	0		6	0	88	57.6	0
7	0	160	24.5	1		7	0	423	83.4667	0		7	0	107	64.8667	1		7	0	378	13.1667	1		7	0	58	4.63333	1		7	0	142	55.4	0
8	1	466	49.7667	0		8	0	279	75.6667	0		8	0	324	49.9667	1		8	0	145	9.13333	1		8	1	255	93	0		8	1	702	9.53333	1
9	0	408	49.7	0		9	1	549	75.8	0		9	1	921	32.9667	0		9	0	178	15.6	1		9	0	135	76.4667	0		9	1	474	40.4333	0
10	1	482	37.6667	0		10	0	289	54.0333	0		10	1	508	44.9333	1		10	0	345	16	1		10	0	58	35.3333	0		10	1	427	33.5333	0
11	0	237	50.2667	0		11	1	462	56.5333	0		11	1	612	34.1333	1		11	0	549	15.3333	1		11	0	88	57.6	0		11	0	84	24.6667	0
12	0	345	49.2667	0		12	0	165	66.4333	0		12	1	475	77.6333	0		12	0	401	56.1333	0		12	0	142	55.4	0		12	0	169	31.6333	0
13	1	799	36.8667	0		13	1	592	33.9333	0		13	0	236	57.3333	1		13	0	134	30.9333	0		13	1	702	52.2333	0		13	1	366	29.7667	0
14	0	449	39.5333	0		14	1	683	15.6	0		14	0	241	0.8	0		14	1	811	18.2333	1		14	1	474	40.4333	0		14	0	128	16.4	0
15	0	275	39	1		15	1	553	22.9667	0		15	1	469	120.733	1		15	0	309	6.2	0		15	1	399	39.5333	0		15	1	771	22.8	0
16	1	592	37.9	0		16	1	520	0.1	0		16	1	374	29.5	1		16	0	410	19.4333	1		16	1	427	33.5333	0		16	0	133	0.133333	0
17	0	20	46.1667	0		17	1	569	0	0		17	0	234	85.3667	1		17	0	504	40.3	0		17	1	457	31.1333	0		17	1	1923	11.7333	0
18	0	389	54.1333	0		18	0	388	11.3333	0		18	1	426	29.0333	1		18	0	518	12.6333	0		18	0	84	24.6667	0		18	0	189	12.4333	0
19	1	453	49.5	0		19	0	253	10.7667	0		19	1	496	36.7333	1		19	0	118	33.3667	1		19	0	169	31.6333	0		19	1	480	68.1	0
20	0	105	62.8667	0		20	0	284	0	0		20	0	200	46	1		20	0	252	10	1		20	1	366	29.7667	0		20	0	317	107.6	1
21	0	441	31.5	0		21	0	32	119.433	0		21	1	378	29.5667	1		21	0	274	11.8667	1		21	0	194	25.9333	0		21	0	150	50.2667	0
22	1	461	4.56667	1		22	0	135	124.267	0		22	1	1425	58.5667	1		22	0	285	7.83333	1		22	1	397	5.36667	0		22	0	315	91.4667	0
23	1	1068	53.6667	1		23	0	165	110.933	0		23	1	569	18.2333	1		23	0	404	9.73333	1		23	0	128	16.4	1		23	0	152	79.7333	0
24	1	456	46.1667	0		24	0	255	74.7	0		24	0	145	36.0667	1		24	0	556	6.33333	1		24	1	771	22.8	0		24	0	117	72.8	0
25	1	1053	30.3333	0		25	0	85	113.633	0		25	1	384	10.1333	1		25	0	450	13.0667	1		25	0	133	0.133333	0		25	0	293	63.8	0
26	0	243	18.7	1		26	0	38	95.5	0		26	0	361	38.9667	1		26	0	548	8.43333	1		26	0	98	13	0		26	0	261	43.6333	0
27	0	345	89.6	0		27	1	697	79.7333	0		27	0	362	90.5667	1		27	0	332	33.4333	1		27	1	1923	11.7333	0		27	0	192	18.2667	1
28	1	562	43.5667	0		28	0	202	95.6	0		28	0	178	42.2	1		28	1	851	22.2667	1		28	0	189	12.4333	0		28	0	272	13.1667	0
29	0	423	83.4667	0		29	1	807	84.3667	0		29	0	345	58.4	0		29	0	477	20.9333	1		29	1	480	68.1	0		29	1	451	12.5667	0
30	0	238	51.9667	0		30	0	276	83.6	0		30	1	549	62.7333	0		30	1	701	13.2667	1		30	1	317	108.033	0		30	0	176	27.4667	0
31	0	318	10.6333	0		31	0	222	73.9	0		31	1	401	56.1333	0		31	1	1895	10.8333	1		31	0	150	50.2667	1		31	0	84	68.3667	0
32	0	158	29.1	0		32	0	308	58.5	0		32	0	134	30.9333	0		32	1	949	17.5	1		32	1	315	91.4667	0		32	1	615	18.4667	0
33	0	279	75.6667	0		33	1	707	59.4	0		33	1	811	18.2333	0		33	0	220	46.5333	1		33	1	236	22.5667	0		33	1	804	7.8	1
34	1	549	75.8	0		34	0	300	66.9667	0		34	0	284	3.06667	0		34	1	662	10.9667	1		34	0	152	79.7333	0		34	0	91	61.9	0
35	0	343	24.5	0		35	0	429	39.1667	0		35	0	309	6.2	0		35	0	293	27.3	1		35	0	170	15.7	1		35	0	67	21.6667	0
36	0	289	54.0333	0		36	0	65	37.6333	1		36	0	212	35.6333	1		36	0	335	41.7	1		36	0	117	72.8	0		36	1	404	35.6667	0
37	1	587	43.8	0		37	0	56	53.6	0		37	0	66	4.6	1		37	1	670	112.933	0		37	1	293	63.8	0		37	1	385	19.4	0
38	1	462	56.5333	1		38	0	225	51.7333	0		38	1	410	63.9667	0		38	1	576	155.5	0		38	1	261	43.6333	0		38	0	83	7.93333	0
39	1	1225	21	0		39	0	423	38.9667	0		39	1	504	40.3	0		39	0	349	17.1333	1		39	0	192	19.6333	1		39	1	454	16.4333	1
40	0	201	18.9	0		40	0	179	49.5	0		40	0	231	21.2333	1		40	0	390	18.4667	1		40	1	272	13.1667	0		40	0	227	29.8667	0
41	0	361	19.1333	0		41	0	292	47.0333	0		41	1	518	12.6333	0		41	0	240	135.9	0		41	1	451	12.5667	0		41	0	224	26	0
42	1	583	28.7	0		42	1	434	57.7667	0		42	0	118	83	1		42	0	220	13	1		42	0	176	27.4667	0		42	0	133	24.3	0
43	0	165	66.4333	0		43	1	525	131.467	0		43	0	158	18.7667	1		43	0	192	51.1667	1		43	1	224	28.1667	0		43	0	83	23.6	0
44	1	683	20.5667	0		44	0	153	135.8	0		44	0	252	33.3333	1		44	0	173	120.633	0		44	0	84	68.3667	0		44	0	138	23.6333	0
45	1	592	33.9333	0		45	0	138	71.6667	0		45	0	274	14.8667	1		45	0	226	59.5	0		45	1	615	18.4667	0		45	0	170	19.9	0
46	1	683	15.6	0		46	0	185	57.2333	1		46	1	824	37.4333	1		46	0	35	9.9	1		46	1	804	19.9	1		46	0	112	20	0
47	1	553	22.9667	0		47	1	632	87.6667	0		47	0	285	20.2667	1		47	1	615	57.3	1		47	0	91	61.9	0		47	0	70	14.5333	0
48	1	520	0.1	0		48	0	391	121.033	0		48	1	397	21.2	1		48	1	579	13.9333	1		48	1	419	0.1	0		48	1	398	12.6333	0
49	0	433	0.1	0		49	0	360	3.13333	1		49	1	564	6.3	1		49	0	239	52.7	1		49	0	67	21.6667	0		49	0	230	17.2	0
50	1	569	0	0		50	0	202	59.6667	0		50	1	404	45.1667	1		50	0	296	44.4333	1		50	1	404	35.6667	1		50	0	220	16.5333	0
51	0	388	11.3333	0		51	0	225	7.46667	1		51	0	345	2.76667	1		51	0	388	26.8667	1		51	1	385	19.4	0		51	1	436	15.9667	0
52	0	253	10.7667	0		52	1	520	72.4	0		52	1	556	12.5667	1		52	0	311	127.3	0		52	0	192	0.9	0		52	0	25	8.4	0
53	0	284	0	0		53	0	56	74.8667	0		53	1	450	31.6333	1		53	0	113	32.5667	1		53	0	83	7.93333	0		53	1	547	9.86667	1
54	1	672	111.433	0		54	0	298	28.0667	1		54	1	548	15.4	1		54	0	141	27.1	1		54	0	59	0.233333	0		54	1	1270	12.6333	0
55	1	2116	29.5	1		55	0	260	106.833	0		55	0	350	18.0667	1		55	0	271	19.4333	1		55	1	454	16.8667	0		55	0	5	71.1667	0
56	0	32	119.433	0		56	0	236	124.8	0		56	0	332	113.333	0		56	0	285	52.0333	1		56	1	273	30.9	0		56	0	81	77.7	0
57	0	135	124.267	0		57	1	764	132.467	0		57	1	851	46.3	1		57	0	549	22.2	1		57	1	227	29.8667	0		57	0	192	67.6333	0
58	0	165	110.933	0		58	0	173	125.533	1		58	1	477	57.5	1		58	0	485	10.8	1		58	1	224	26	0		58	1	774	63.5333	0
59	0	255	74.7	1		59	0	178	92.7333	0		59	1	701	59.4667	1		59	0	304	71.4333	0		59	0	133	24.3	0		59	1	845	41.7	0
60	0	85	113.633	0		60	0	192	127.8	0		60	1	1895	20.6333	1		60	1	1059	26.5667	0		60	0	83	23.6	0		60	1	352	38.0333	0
61	0	262	69.5667	0		61	0	97	33.0667	0		61	1	949	70.7	0		61	0	359	27.9	0		61	0	138	23.6333	0		61	0	299	37	0
62	0	187	111.033	0		62	0	378	36.4	0		62	0	220	88.7	0		62	0	444	2.96667	0		62	1	263	0.766667	0		62	0	303	28.0667	0
63	0	38	95.5	0		63	0	352	32.4	0		63	1	662	35.7667	1		63	0	119	15	1		63	0	170	19.9	0		63	0	338	20.5333	0
64	0	11	47.4333	0		64	1	436	21.6	0		64	0	293	69.9	1		64	0	447	16.3333	1		64	0	112	20	0		64	0	271	17	0
65	1	697	79.7333	0		65	1	631	31.7333	0		65	0	335	108.667	1		65	1	757	26.5667	1		65	0	70	14.5333	0		65	1	930	20.6	0
66	0	24	40.5667	0		66	1	1070	32.1	0		66	1	670	112.933	0		66	0	127	4.43333	1		66	1	398	12.6333	0		66	1	478	21.3667	0
67	0	121	59.3	0		67	1	909	25.1667	0		67	1	576	155.5	0		67	0	471	8.93333	0		67	1	230	17.2	0		67	1	412	34.3	0
68	0	202	95.6	0		68	0	285	30.6333	0		68	0	349	67.6	1		68	0	235	18.1333	1		68	0	73	8.6	1		68	0	191	29.4333	0
69	1	807	84.3667	0		69	1	904	21.8667	0		69	0	87	93.7	1		69	0	145	10.8667	1		69	1	220	16.5333	0		69	0	204	31	0
70	1	569	29.1333	0		70	0	337	8.86667	1		70	0	190	104.267	1		70	0	113	21.1333	1		70	1	436	15.9667	0		70	1	889	12.6333	0
71	0	132	22.7667	1		71	0	25	5.16667	0		71	0	329	43.9667	1		71	0	321	9.53333	1		71	0	25	8.4	0		71	0	230	10.3	0
72	0	319	38.1	0		72	0	55	17.0333	0		72	1	390	72.7333	1		72	0	234	87.2	0		72	1	547	13.1667	1		72	0	21	22.1667	0
73	0	190	38.9333	0		73	1	581	50.6667	0		73	0	240	135.9	0		73	0	329	112.6	1		73	1	1270	12.6333	0		73	0	271	44.6	0
74	0	276	83.6	0		74	0	170	43.3	0		74	0	220	19.6333	0		74	0	334	4.33333	0		74	1	512	0	0		74	0	82	22.3667	0
75	0	222	73.9	0		75	0	160	46	0		75	0	192	124.867	0		75	0	295	14.9	1		75	1	303	0	0		75	0	188	18.8	1
76	0	59	12.3	0		76	0	52	17.4333	0		76	0	173	120.633	0		76	0	377	41.0667	1		76	0	110	9.76667	1		76	1	1185	17.4667	0
77	0	49	41.2667	0		77	0	266	20.1333	1		77	1	821	61.4333	1		77	0	364	88.7	0		77	0	5	71.1667	0		77	0	58	0.166667	0
78	0	367	1.43333	0		78	0	347	26.2667	0		78	1	661	45.1667	1		78	0	197	5.1	1		78	0	81	77.7	1		78	1	1208	15.0667	0
79	1	487	3.36667	1		79	1	525	40.6	0		79	0	226	59.5	0		79	1	712	22.6	1		79	0	28	50	1		79	1	521	17.7333	0
80	1	999	1.43333	1		80	0	284	24.0667	0		80	0	35	49.4667	1		80	0	226	15.6667	1		80	0	192	67.6333	0		80	0	143	12.4667	0
81	0	284	4.63333	1		81	1	990	27.4	0		81	1	615	84.9	0		81	0	223	6.4	0		81	1	774	63.5333	0		81	1	522	49.5333	0
82	0	265	2.56667	1		82	0	228	24.5667	0		82	1	412	87.1333	0		82	0	279	8.1	0		82	0	124	68.6667	0		82	0	162	41.3333	0
83	1	759	3.53333	1		83	1	503	50.8333	0		83	1	579	78.1667	1		83	0	398	7.96667	0		83	0	139	49.9333	1		83	0	202	13.2667	0
84	0	139	28.8667	1		84	0	253	6.46667	0		84	0	239	82.3	0		84	1	660	6.33333	0		84	0	111	2.23333	0		84	0	85	2.43333	0
85	1	1279	19.2667	1		85	0	431	23.1333	1		85	0	144	28.9333	1		85	0	550	6.1	0		85	1	845	41.7	0		85	0	282	0.433333	0
86	1	451	1.4	1		86	1	450	34.8667	0		86	0	296	84.4667	0		86	0	436	6.03333	0		86	1	352	38.0333	0		86	0	206	92.1667	0
87	1	1234	3.66667	1		87	1	983	27.6667	0		87	0	272	56	1		87	0	385	5.43333	0		87	0	163	21.9667	0		87	0	159	72.4333	0
88	1	473	66	1		88	0	194	30.3	0		88	0	127	58.0667	1		88	1	611	14.9333	1		88	1	299	37	0		88	0	322	26.2	0
89	0	355	7.93333	1		89	1	744	17.3	0		89	1	463	82.1333	0		89	0	82	14.9667	1		89	1	303	28.0667	0		89	0	333	25.6	0
90	1	729	6.06667	1		90	1	1484	1.76667	0		90	1	1248	17.7	1		90	0	569	16.8333	1		90	1	338	20.5333	0		90	0	148	23.4	0
91	0	154	2.16667	1		91	0	360	8.53333	0		91	0	28	55.4	1		91	0	235	41.7667	1		91	1	271	17	0		91	0	124	6.96667	1
92	0	106	20	1		92	1	1342	5	0		92	1	397	29.8333	1		92	0	358	9.23333	0		92	1	930	20.6	0		92	0	107	48.2333	1
93	0	308	58.5	0		93	0	344	17.6	0		93	0	69	20.9667	1		93	1	1051	3.5	0		93	1	478	21.3667	0		93	0	138	13.1	0
94	1	498	44.5667	1		94	0	76	15.6333	0		94	0	103	22.7	1		94	0	483	34.7333	1		94	1	412	34.3	0		94	0	86	28.0333	0
95	0	239	6.73333	1		95	0	300	16.5	0		95	0	140	71.8	1		95	0	469	29.7333	1		95	0	191	29.4333	0		95	0	223	12.6	0
96	1	511	3.3	1		96	1	498	14.3667	0		96	1	388	85.1	1		96	0	548	25.4667	1		96	0	204	31	0		96	0	323	18.2	0
97	0	363	59.2667	0		97	0	359	116.6	0		97	0	311	127.3	1		97	1	994	13.4333	1		97	1	266	34.9667	0		97	0	180	13.0667	0
98	1	675	15.9333	1		98	0	273	107.633	0		98	0	113	91.6333	1		98	1	840	18.4333	1		98	1	889	12.6333	0		98	1	508	11.3667	0
99	0	212	47.2333	1		99	1	437	116	0		99	0	357	4.3	1		99	1	577	4.76667	1		99	1	230	10.3	0		99	0	237	16.5333	0
100	0	297	0.6	1		100	0	252	106.833	0		100	0	141	129.033	0		100	0	547	7.63333	1		100	1	554	51.2	1		100	0	56	79.9667	1
101	0	146	5.6	1		101	0	126	47.4333	1		101	1	450	67.0667	1		101	0	248	13.2	1		101	1	281	26.7667	0		101	1	760	59	0
102	1	870	52.9333	1		102	1	754	132.9	0		102	0	271	116.667	0		102	0	197	33.0667	1		102	1	246	20.9	0		102	1	745	86.0667	0
103	1	931	45.7	1		103	1	730	30	1		103	0	327	43.8	1		103	0	284	13.5	1		103	1	504	0.466667	0		103	0	176	26.3667	0
104	1	886	33.9667	1		104	0	405	73.9667	1		104	0	285	66.6	0		104	1	641	8.43333	0		104	0	101	1.16667	0		104	0	293	12	0
105	0	292	17	1		105	0	353	120.5	0		105	1	549	34.6333	1		105	1	771	3.53333	0		105	0	21	22.1667	0		105	0	81	57.5333	0
106	1	833	6.1	1		106	0	170	121.3	0		106	1	485	66.4333	1		106	1	604	5.6	0		106	1	271	44.6	0		106	1	1371	74.2667	0
107	0	193	41	1		107	0	82	66.8	1		107	0	364	81.2667	0		107	0	396	11.4333	1		107	0	82	22.3667	0		107	1	469	25.5667	0
108	1	620	37.0333	1		108	1	602	11.9	1		108	0	210	45.3	1		108	1	617	10.6667	1		108	0	75	12.0333	0		108	0	295	17.0333	0
109	0	308	15.1333	1		109	0	45	12.1667	0		109	0	100	55	1		109	1	1088	18.1333	1		109	0	188	19.5	0		109	0	300	20.2667	0
110	1	585	55.2333	1		110	0	281	71.1	0		110	0	203	14.7333	0		110	1	815	24.1	1		110	1	1185	17.4667	0		110	1	712	2.06667	0
111	1	837	29.5	1		111	0	93	36.3667	0		111	1	388	78.9667	0		111	0	369	35.6333	1		111	0	58	0.166667	0		111	1	713	46.9333	1
112	0	199	10.2333	1		112	0	221	2.03333	0		112	0	304	71.4333	0		112	0	382	14.0333	1		112	1	1208	15.0667	0		112	0	78	22.5667	0
113	0	352	79.5333	1		113	1	619	19.7	0		113	1	1162	23.3667	1		113	0	468	30.4667	1		113	1	521	17.7333	0		113	0	115	21.6333	0
114	0	18	69.6667	1		114	0	155	20.2333	0		114	1	1059	26.5667	0		114	0	76	38.9667	1		114	0	143	12.4667	0		114	1	552	16.5667	0
115	0	186	41.2667	1		115	1	884	23.3333	0		115	0	359	27.9	0		115	0	423	20.2	1		115	0	94	87.9667	0		115	1	699	12.5333	0
116	0	256	45.9333	1		116	0	271	16.6	0		116	1	602	25.7333	0		116	1	992	17.0667	1		116	0	40	19.5333	0		116	1	406	12.9333	0
117	1	475	27.8	1		117	0	279	11.8667	0		117	1	444	2.96667	0		117	0	178	17.8333	1		117	1	633	9	1		117	1	1094	7.33333	1
118	0	343	54.6333	1								118	1	459	2.7	0		118	0	474	45.2333	0		118	0	174	64.6	0		118	1	566	8.93333	1
119	0	234	6.8	1								119	0	344	48.2	1		119	1	684	10.8	1		119	0	162	23.2333	1		119	1	1007	18.6667	0
120	1	1739	57.4667	1								120	0	119	50.3667	1		120	0	235	56.6333	0		120	0	163	43.8	1		120	1	457	29.5	0
121	0	221	10.6667	1								121	1	447	41.1	0		121	0	319	15.6333	1		121	1	364	48.4667	0		121	0	128	11.5667	0
122	0	361	10.4333	1								122	0	365	15.6	0		122	0	383	15.1333	1		122	0	204	21.9333	1		122	0	232	34.7667	0
123	0	193	66.2	1								123	1	757	27.2	0		123	0	511	12.1667	1		123	0	143	41.4	0		123	1	392	28.1667	0
124	0	350	40	1								124	0	315	32.5333	1		124	0	517	38.7333	0		124	1	341	26.4	0		124	0	121	30.8	0
125	1	752	26.4333	1								125	0	127	50.1	0		125	0	337	20.5333	1		125	1	422	30.7	0		125	0	323	28.0333	0
126	1	524	29.4333	1								126	1	471	8.93333	0		126	0	119	12.6667	1		126	0	68	26.4	0		126	1	1178	20.5333	0
127	0	416	2.3	1								127	0	235	29.5333	0		127	1	655	20.4667	1		127	1	321	25.7	0		127	0	149	17.8667	0
128	0	147	37.3667	1								128	1	375	0.3	1		128	0	259	18.3	1		128	1	354	13.4333	0		128	1	342	0	1
129	0	187	71.5	1								129	1	418	52.0667	1		129	1	622	49.7333	0		129	1	1157	10.9667	1		129	0	224	31.5667	0
130	1	592	21.2333	1								130	0	145	55.2667	0		130	0	400	19.2333	1		130	0	157	7.76667	0		130	1	407	101.167	0
131	0	179	43.9	1								131	1	648	3.26667	0		131	0	498	19.2333	1		131	0	157	0.966667	0		131	0	210	88.3	0
132	0	331	11.4	1								132	0	314	31.6333	1		132	1	593	14.2	1		132	1	302	12.1333	0		132	1	366	1.46667	1
133	1	762	12.0667	1								133	0	113	69.6333	1		133	0	282	20.4333	1		133	0	58	8.03333	1		133	0	114	100.5	0
134	1	507	34.8333	1								134	0	321	19.7333	1		134	0	529	23.1333	1		134	1	570	2.8	0		134	1	2574	93.8667	0
135	0	263	7.4	1								135	0	234	87.2	0		135	1	765	16.6667	1		135	0	112	125.333	0		135	0	229	7.73333	1
136	0	291	25.6667	1								136	0	329	131.767	0		136	0	439	10.8	1		136	0	87	48.9333	1		136	1	452	1.36667	1
137	1	473	18.7667	1								137	0	334	4.33333	0		137	0	546	9.43333	1		137	1	460	98.2667	0		137	0	116	51.3	0
138	1	617	15.3	1								138	0	295	39.6333	1		138	1	695	35.1	0		138	1	337	94.6333	0		138	0	47	80	0
139	0	263	11.1	1								139	1	1296	33.9333	1		139	0	423	14.2667	1		139	1	362	45.4667	1		139	1	728	20	0
140	0	332	8.16667	1								140	1	455	0.533333	0		140	0	258	23.3	0		140	0	131	62.1333	0		140	0	109	18	0
141	0	375	2.26667	1								141	1	377	117.5	0		141	0	65	12.5667	1		141	0	89	51.1	0		141	1	1010	13.7333	1
142	0	349	22.1667	0								142	0	364	88.7	0		142	0	219	15.1333	0		142	1	270	50.5333	0		142	0	214	48.5667	0
143	0	54	52.8	1								143	1	1058	50.5333	1		143	1	927	8.5	0		143	0	49	26.6333	0		143	0	240	50.1333	0
144	0	68	16.1667	1								144	1	961	7.73333	0		144	0	401	5.43333	0		144	0	156	20.4	0		144	0	204	45.2333	0
145	0	138	63.7667	1								145	1	366	19.9333	1		145	1	713	15.7667	1		145	0	48	11.4333	1		145	0	317	29.2	0
146	0	189	92.1333	1								146	1	635	11.8	1		146	0	255	18.4	1		146	1	1084	7.73333	0		146	0	161	35.8667	0
147	0	202	91.7333	1								147	1	399	42.1333	1		147	0	160	52.5667	1		147	1	354	7.13333	0		147	0	50	27.4333	0
148	1	781	53.2667	1								148	0	197	22.6333	1		148	1	1372	52.7333	1		148	1	220	7.26667	0		148	1	378	19.2667	0
149	1	710	30.9	1								149	1	712	54.8667	1		149	1	1283	45.7333	0		149	1	662	3.86667	0		149	0	159	41.9	0
150	1	707	59.4	0								150	1	738	64.4333	1		150	0	198	11.9333	1		150	1	522	49.5333	0		150	1	648	16.5333	0
151	0	344	19.5667	1								151	0	226	48.0667	1		151	0	63	21.1333	1		151	1	284	13.8	0		151	0	103	42.2	0
152	0	300	66.9667	0								152	0	223	6.4	0		152	1	667	13.2333	1		152	1	264	131.667	0		152	1	417	26.8333	0
153	0	429	39.1667	0								153	1	692	6.46667	0		153	0	220	8.43333	1		153	0	57	36.4333	0		153	0	309	53.8333	0
154	0	253	53.4667	0								154	1	658	7.93333	0		154	1	869	22.6	1		154	1	402	38.0667	0		154	0	234	44.3667	0
155	0	65	42.4667	0								155	0	279	8.1	0		155	0	412	12.5	1		155	1	231	24.8	0		155	0	86	18.2667	0
156	0	56	53.6	0								156	1	398	7.96667	0		156	0	486	21.6	1		156	0	11	13.9667	0		156	0	52	26.5667	0
157	0	225	51.7333	0								157	1	550	0.766667	1		157	1	590	27.2333	1		157	1	417	3.8	0		157	0	231	105.233	1
158	0	423	38.9667	0								158	1	660	6.33333	0		158	0	433	26.1	0		158	1	619	14.8333	0		158	0	89	105.067	0
159	0	179	49.5	0								159	1	550	6.1	0		159	0	449	23.4	1		159	0	75	3.06667	0		159	1	466	127.033	0
160	0	292	47.0333	0								160	1	436	6.03333	0		160	1	748	182.7	0		160	0	162	41.3333	0		160	0	190	22.6333	1
161	0	434	57.7667	0								161	1	385	5.43333	0		161	1	662	71.3	1		161	1	1455	82	0		161	0	334	63.7	0
162	0	192	43	0								162	1	548	4.9	0		162	0	397	5.5	0		162	0	86	51.9	1		162	0	108	100.333	0
163	0	161	113.067	0								163	1	611	17.6333	0		163	0	211	4.83333	1		163	1	480	61.8667	0		163	0	35	71.6	1
164	0	268	114.367	0								164	0	82	28.7667	1		164	0	49	12.0333	0		164	1	343	75.6333	0		164	0	209	83.1333	1
165	1	525	131.467	0								165	0	270	18.9	1		165	1	777	25.4667	1		165	1	568	34.6667	0		165	0	69	1.83333	1
166	0	153	135.8	0								166	1	686	18.9333	1		166	0	459	16.2667	1		166	0	52	19.2667	0		166	0	211	31.1	0
167	0	245	16	1								167	1	569	44.1333	1		167	0	420	37.5667	0		167	1	257	25.2333	0		167	0	61	48.1333	0
168	0	138	71.6667	0								168	1	664	12.6333	1		168	0	503	28.1333	1		168	0	130	10.8333	1		168	1	370	10.2667	1
169	0	185	86.9667	0								169	0	235	107.467	1		169	0	521	55.8	1		169	0	202	13.2667	0		169	0	161	21.9	0
170	1	632	87.6667	0								170	0	358	9.23333	0		170	0	277	14.6333	1		170	0	85	2.43333	0		170	0	247	112.267	0
171	0	391	121.033	0								171	1	1051	3.5	0		171	0	332	27.2667	1		171	0	56	1.2	0		171	0	88	52.0667	0
172	0	360	128.033	0								172	0	193	1.2	0		172	0	523	3.36667	1		172	1	282	0.433333	0		172	1	1152	32.1667	0
173	0	202	59.6667	0								173	1	491	22.5333	1		173	1	939	52.4333	0		173	0	93	4.06667	1		173	1	2304	26.3667	1
174	0	225	82.0333	0								174	0	128	27.3333	1		174	1	762	61.4667	0		174	0	118	52.5	0		174	1	624	38.5667	1
175	1	520	72.4	0								175	1	430	65.1667	1		175	0	310	66.4333	0		175	0	206	92.1667	0		175	0	23	18.9	0
176	0	56	74.8667	0								176	1	483	57.3667	1		176	1	1061	56	1		176	0	155	11.2	1		176	0	149	16.1333	0
177	0	298	151.233	0								177	1	469	41.6333	1		177	0	52	19.2	0		177	1	319	39.8	0		177	1	933	18.9	0
178	0	260	106.833	0								178	1	548	52.6333	1								178	0	159	72.4333	0		178	1	404	15	1
179	0	236	124.8	0								179	1	994	41.9667	1								179	0	99	25.5	0		179	1	1021	15.8333	0
180	1	764	132.467	0								180	1	840	58.9	1								180	1	1477	20.8	1		180	1	822	25.6333	0
181	0	128	81	0								181	1	410	40.4333	1								181	1	322	26.2	0		181	0	306	6.83333	0
182	0	173	132.967	0								182	1	569	19.8	1								182	1	333	25.6	0		182	0	175	6.1	0
183	0	132	90.7333	0								183	1	577	44.7	1								183	0	75	18.2333	0		183	1	2560	13.4667	0
184	0	178	92.7333	0								184	1	547	46.1333	1								184	0	148	23.4	0
185	0	192	127.8	0								185	0	248	48.3667	1								185	0	124	17.1333	1
186	0	97	33.0667	0								186	1	750	10.4	1								186	0	107	81.7667	0
187	0	378	36.4	0								187	0	333	17.4667	1								187	0	125	197.5	0
188	1	465	1.7	1								188	0	197	91.4	1								188	0	138	13.1	0
189	0	352	32.4	0								189	1	524	89.6	1								189	0	59	3.73333	0
190	0	436	21.6	0								190	0	284	38.7667	1								190	0	86	28.0333	0
191	1	631	31.7333	0								191	1	641	8.43333	0								191	1	408	1.06667	0
192	1	1070	32.1	0								192	1	771	3.53333	0								192	1	223	12.6	0
193	1	909	25.1667	0								193	1	554	3.76667	0								193	1	323	18.2	0
194	0	285	30.6333	0								194	0	280	3.86667	0								194	0	180	13.0667	0
195	1	470	33.4333	1								195	1	794	4.43333	0								195	1	508	11.3667	0
196	1	904	21.8667	0								196	1	1068	11.4333	0								196	1	237	16.5333	0
197	0	337	16.9	0								197	1	604	5.6	0								197	0	56	83.0667	0
198	0	388	12.1667	0								198	1	396	23	1								198	1	760	59	0
199	0	136	5.83333	0								199	1	617	30.6333	1								199	1	745	86.0667	0
200	0	25	5.16667	0								200	1	803	11.2	1								200	0	176	26.3667	0
201	0	142	0.866667	0								201	1	1088	82.2333	1								201	1	293	12	0
202	1	538	0.533333	0								202	1	815	154.133	1								202	0	81	57.5333	0
203	0	290	4.7	0								203	1	369	45.4667	1								203	1	1371	74.2667	0
204	0	137	5.53333	0								204	1	382	58.9667	1								204	1	469	25.5667	0
205	0	123	0.366667	0								205	0	249	35.3	1								205	1	295	17.0333	0
206	0	101	0.233333	0								206	0	269	111.233	1								206	1	300	20.2667	0
207	1	569	23.6333	1								207	1	408	18.7333	1								207	1	712	2.06667	0
208	0	55	17.0333	0								208	0	346	28.5667	1								208	0	180	86.9667	1
209	1	581	50.6667	0								209	1	468	64.9	1								209	1	1726	89.4667	1
210	0	170	43.3	0								210	0	76	45.1333	1								210	1	810	98.0333	1
211	0	235	25.4	0								211	1	423	57.8667	1								211	1	713	68.1	1
212	0	160	46	0								212	1	1084	0.8	1								212	0	78	22.5667	0
213	0	52	17.4333	0								213	1	865	0.366667	1								213	0	115	21.6333	0
214	0	266	25.9	0								214	1	992	48.2	1								214	1	552	16.5667	0
215	0	347	26.2667	0								215	1	709	32.0667	1								215	1	699	12.5333	0
216	1	485	50.8333	0								216	0	178	71.4333	0								216	1	406	12.9333	0
217	1	525	40.6	0								217	1	474	45.2333	0								217	1	1094	10.7	1
218	0	284	24.0667	0								218	1	566	0.833333	1								218	1	566	10.2333	0
219	1	1009	1.2	0								219	1	722	68.3	1								219	1	1007	18.6667	0
220	1	990	27.4	0								220	1	684	36.7333	1								220	1	457	29.5	0
221	1	982	0.866667	0								221	1	1179	16.8667	1								221	0	128	11.5667	0
222	0	228	24.5667	0								222	0	235	56.6333	1								222	1	232	34.7667	0
223	1	503	50.8333	0								223	0	319	54	1								223	1	392	28.1667	0
224	0	145	16.8333	0								224	1	420	1.03333	1								224	0	121	30.8	0
225	0	253	6.46667	0								225	1	403	27.3333	1								225	1	323	28.0333	0
226	0	431	49.2	0								226	1	612	52.7667	1								226	1	1178	20.5333	0
227	1	2208	0.533333	0								227	0	274	42.6333	1								227	0	149	17.8667	0
228	0	450	34.8667	0								228	0	353	2.03333	1								228	1	342	12.3	0
229	0	390	14.5	0								229	1	442	35.4667	1								229	1	224	31.5667	0
230	1	983	27.6667	0								230	1	679	65.9	1								230	0	137	29.6667	0
231	0	194	30.3	0								231	1	498	38.5	1								231	1	244	15.7	0
232	1	744	17.3	0								232	1	383	34.4333	1								232	1	407	101.167	0
233	1	1484	1.76667	0								233	1	724	3.03333	1								233	0	210	88.3	0
234	0	360	8.53333	0								234	1	511	13.1667	1								234	0	32	43.5333	1
235	1	1342	5	0								235	1	937	41.6333	1								235	1	366	6.7	1
236	0	344	17.6	0								236	0	222	66.9667	1								236	0	114	100.5	0
237	0	76	15.6333	0								237	1	496	15.2333	1								237	1	2574	93.8667	0
238	0	300	16.5	0								238	1	659	18.8333	1								238	1	229	53	0
239	1	498	14.3667	0								239	1	841	17.2667	1								239	1	452	16.2333	1
240	0	155	112.567	0								240	0	241	13.1333	1								240	0	116	51.3	0
241	0	184	86.7	1								241	1	675	20.9	1								241	0	47	80	0
242	0	298	96.0333	0								242	1	517	38.7333	1								242	1	728	20	0
243	1	562	91.5333	0								243	1	380	0.3	1								243	0	109	18	0
244	0	354	102.467	0								244	0	355	59.9667	1								244	1	1010	14.2667	0
245	1	480	94.6333	0								245	0	337	63.0333	1								245	1	214	48.5667	0
246	0	200	33.0667	1								246	0	119	36.3667	1								246	1	240	50.1333	0
247	0	172	101.233	0								247	1	655	52.7667	1								247	0	204	45.2333	0
248	0	161	0.433333	0								248	1	523	15.1667	1								248	1	317	29.2	0
249	1	544	90.6	0								249	0	259	24.3333	1								249	0	161	35.8667	0
250	0	381	23.3667	1								250	1	486	13.2	1								250	0	50	27.4333	0
251	0	381	78.1	1								251	1	622	49.7333	1								251	0	212	12.1	1
252	1	1554	63.1	0								252	1	964	1.03333	1								252	1	378	19.2667	0
253	0	319	62.6333	0								253	1	670	38.5667	1								253	0	159	41.9	0
254	1	490	65.1667	0								254	0	336	3.06667	1								254	1	648	16.5333	1
255	0	87	55.6667	0								255	1	400	45.6333	1								255	0	103	42.2	0
256	0	422	98.8	0								256	1	732	20.2667	1								256	1	417	26.8333	0
257	0	193	54.1667	1								257	1	498	42.6	1								257	1	309	53.8333	0
258	0	283	3.63333	1								258	1	1165	3	1								258	1	234	44.3667	0
259	0	206	28.1667	1								259	1	593	29.4333	1								259	0	86	18.2667	0
260	1	499	62.9333	0								260	1	714	27.3667	1								260	0	52	26.5667	1
261	1	653	81.8	1								261	1	436	80	1								261	1	231	119.033	0
262	0	198	37.7667	0								262	0	156	48.2667	1								262	0	89	105.067	0
263	0	189	21.5	1								263	0	282	49	1								263	1	466	127.033	0
264	0	291	15.8333	1								264	1	529	103.2	0								264	0	190	37.8667	1
265	0	363	0.0666667	1								265	1	1416	39.5667	1								265	1	334	63.7	0
266	0	297	95.3	0								266	1	581	40.9667	1								266	0	108	100.333	0
267	0	126	18.7333	1								267	1	457	34.4	1								267	0	35	87.4667	1
268	0	185	52.9667	1								268	1	765	31.6333	1								268	0	209	87.5667	0
269	0	316	75.2	1								269	1	485	17.1667	1								269	0	69	72.2333	0
270	0	281	63.7333	1								270	1	439	60.5	1								270	0	211	31.1	1
271	0	329	55.5333	0								271	1	546	18.5	1								271	0	61	48.1333	0
272	0	319	50.5333	0								272	1	1014	31.7	1								272	1	370	66.0333	0
273	1	849	49.7667	1								273	1	695	35.1	0								273	0	161	21.9	0
274	0	128	45.5667	0								274	1	384	17.6	1								274	1	247	112.267	0
275	0	226	12.4	0								275	0	361	87.8	1								275	0	88	52.0667	0
276	0	303	32.3333	0								276	1	423	67.7333	0								276	1	1152	32.1667	0
277	0	283	11.4667	1								277	0	310	39.9667	1								277	1	2304	26.3667	0
278	0	366	12.5	1								278	0	333	31.7333	1								278	1	624	39.6	0
279	1	1253	34.4667	1								279	0	258	23.3	0								279	0	23	18.9	0
280	0	220	31.7667	1								280	0	65	24.7	0								280	0	149	16.1333	0
281	0	438	12.4667	0								281	0	311	17.5667	0								281	1	933	18.9	0
282	0	227	73.6	0								282	1	417	12	0								282	1	404	18.3	0
283	0	120	79.0667	0								283	0	332	12.4667	0								283	1	1021	15.8333	0
284	0	77	78.7	0								284	0	219	15.1333	0								284	1	822	25.6333	0
285	1	690	6.06667	0								285	1	927	8.5	0								285	1	306	3.73333	0
286	0	307	44.7667	1								286	1	850	7.33333	0								286	0	175	6.1	0
287	0	125	42.3333	1								287	1	401	5.43333	0								287	1	2560	13.4667	0
288	0	297	72.8	0								288	1	713	36.8	1
289	0	295	48.7333	0								289	0	255	87.3667	1
290	0	175	13.3333	0								290	0	160	65.9	0
291	0	60	62.5333	0								291	1	1372	63.3333	0
292	0	379	10.9667	1								292	1	1283	45.7333	0
293	1	1060	5.4	1								293	0	198	36.2667	1
294	0	246	62.8333	0								294	0	176	38.6	1
295	0	264	61.4333	0								295	1	500	52.6333	1
296	0	248	13.7	0								296	0	63	36.7667	1
297	0	405	57.7	0								297	1	553	0.266667	1
298	0	389	69.3333	0								298	1	667	45.5333	1
299	0	378	11.8	0								299	1	445	35.2667	1
300	0	111	61.8	0								300	1	783	6.2	1
301	1	860	16	1								301	0	200	37.1333	1
302	0	89	49.6333	0								302	0	242	30.4667	1
303	0	407	37.0333	1								303	0	220	49.4667	1
304	0	187	20.6667	0								304	1	869	46.2	0
305	0	396	36.9	0								305	1	674	30.6	0
306	1	1901	11.1333	1								306	1	889	19.0333	0
307	0	87	37.7667	1								307	1	1053	22.8	0
308	1	654	37.4667	0								308	1	1028	6.8	0
309	0	223	6.8	0								309	1	676	44.7333	0
310	1	540	48.6333	0								310	1	765	2.23333	0
311	1	477	7.03333	0								311	1	471	29.1667	0
312	1	530	88.6667	0								312	1	635	29.5	0
313	1	477	72.4	0								313	1	458	21.8333	0
314	0	229	64.5	0								314	1	412	23.1667	1
315	1	503	59.5	0								315	1	486	22.8667	0
316	1	688	61.1333	0								316	1	590	30.5	0
317	0	214	62.0667	0								317	1	433	26.1	0
318	0	258	62.3667	0								318	1	541	24.5667	1
319	0	242	6.83333	0								319	1	449	25.0333	0
320	0	291	58.2	0								320	0	230	24.3667	1
321	0	121	59.8	0								321	1	486	11.5333	1
322	1	639	14.4333	0								322	1	773	21.4333	0
323	0	419	49.5667	0								323	1	660	1.76667	1
324	1	695	50.0667	0								324	0	353	22.6333	0
325	0	374	46.1333	0								325	0	328	25.4333	0
326	0	239	7.03333	1								326	1	863	25.3667	0
327	0	213	47.7667	0								327	1	748	182.7	0
328	0	131	54.4	0								328	1	721	22.6333	1
329	0	355	15.1333	0								329	1	662	117.733	0
330	0	363	36.5667	1								330	1	409	9.53333	1
331	0	414	33.8	0								331	1	387	34.8667	1
332	1	616	47.1	0								332	1	533	2.16667	1
333	1	921	31.7333	1								333	1	397	5.5	0
334	1	780	26.1667	0								334	0	211	20.8	1
335	0	345	37.4667	0								335	0	49	12.0333	0
336	1	737	3.93333	0								336	0	141	11.2667	0
337	0	308	47.1	0								337	1	519	21.2333	1
338	1	644	16.7	0								338	1	461	31.8667	0
339	0	213	5.9	0								339	1	549	28.2667	0
340	0	135	43.6	0								340	0	354	32.2333	0
341	0	150	45.7	0								341	1	777	49.4667	1
342	1	764	31.0667	0								342	0	281	45.4667	0
343	0	225	42.2	0								343	1	734	36.3	1
344	0	218	18.7667	0								344	1	459	34.1333	1
345	0	178	39.2333	0								345	0	84	5.86667	0
346	0	186	37.5333	0								346	1	488	31.7333	0
347	0	263	28	0								347	1	420	37.5667	0
348	0	255	38	0								348	1	503	43.1	0
349	0	267	35.7	0								349	1	521	57.4	0
350	1	461	36.4	1								350	1	518	15.9667	1
351	0	219	29.2667	1								351	0	277	38.7	1
352	0	128	48.7667	1								352	1	683	2.03333	0
353	1	594	6.43333	0								353	0	276	5.6	0
354	0	320	80.4	0								354	0	265	14.7	0
355	0	202	2.06667	1								355	1	979	18.2333	0
356	0	149	75.2333	0								356	1	773	4.06667	0
357	0	273	31.0667	0								357	0	332	31.0667	0
358	0	128	53	1								358	1	523	40.4	0
359	0	112	9.76667	0								359	1	653	31.0667	0
360	0	283	63.7333	1								360	1	697	4.83333	0
361	0	299	75.4333	0								361	1	939	52.4333	0
362	0	261	49.8333	0								362	1	762	61.4667	0
363	1	645	38.8333	0								363	0	310	66.4333	0
364	1	451	43.0333	0								364	0	177	56.2667	1
365	0	246	37.7667	0								365	1	528	6.56667	1
366	0	142	37.7333	0								366	1	1061	77.9333	0
367	0	190	23.1	0								367	1	705	20.9667	1
368	0	101	13.5333	0								368	0	270	45.1333	1
369	1	541	27.4	1								369	0	346	127.5	0
370	0	176	33.7	0								370	1	518	22.5333	1
371	0	324	32.2333	0								371	0	52	19.2	0
372	0	70	23.8	0								372	1	531	0.8	1
373	0	179	13.6	0								373	1	400	10.1333	1
374	0	308	24.9667	0
375	0	445	33.9333	0
376	0	362	20.1	0
377	0	426	45.1667	0
378	0	370	35.4333	0
379	1	533	31.7	0
380	0	198	0.966667	0
381	0	359	116.6	0
382	0	430	47.2	0
383	1	519	64.1333	0
384	1	1676	74.2333	1
385	0	204	14.3667	1
386	0	273	107.633	0
387	0	437	116	0
388	1	789	55.3667	1
389	0	252	106.833	0
390	1	497	59.7667	0
391	0	388	11.2	1
392	1	834	21.5333	1
393	1	653	85.1333	0
394	0	114	49.9333	0
395	0	179	80.7667	0
396	0	276	10.8667	0
397	1	943	75.3	0
398	0	237	76.1	0
399	0	227	118.467	1
400	0	140	65.1667	0
401	0	201	72.8667	0
402	1	677	67.1333	0
403	1	542	62.7667	0
404	0	437	58.6333	0
405	0	206	115.033	0
406	0	306	65.0667	0
407	1	652	31.0667	1
408	1	687	52.2333	1
409	1	486	64.8667	0
410	1	871	117.3	0
411	1	503	27.3	1
412	0	364	50.7	0
413	0	275	25	0
414	1	501	28.0333	1
415	1	550	40	1
416	0	126	111.367	0
417	0	366	50.9333	0
418	1	578	57.1333	1
419	1	715	48.3333	0
420	0	338	50.6667	0
421	0	397	51.9667	0
422	0	165	110.067	0
423	0	201	49.8667	0
424	0	246	49.9667	0
425	0	333	51.0333	0
426	1	472	55.2333	0
427	1	542	45.7667	0
428	0	435	3.1	1
429	0	353	4.63333	1
430	1	754	132.9	0
431	1	822	73	1
432	1	730	131.2	0
433	0	405	135.567	0
434	1	582	26.0667	1
435	1	469	19.1333	1
436	0	103	22.6333	1
437	0	211	25.6	1
438	1	1021	18.4	1
439	0	149	124.533	0
440	0	205	62.9667	0
441	0	219	74.3667	0
442	0	413	67.9333	0
443	0	266	54	1
444	0	353	120.5	1
445	0	357	54.1667	1
446	1	817	76.6333	1
447	1	472	63.5333	0
448	0	170	121.3	0
449	0	250	7.46667	1
450	0	293	65.4667	1
451	0	150	93.3	0
452	0	165	82.9667	0
453	0	412	5.46667	1
454	0	110	86.9667	0
455	1	582	74.2	0
456	1	626	67.2333	0
457	0	315	79.2667	0
458	0	261	35.8333	1
459	0	122	75.7	0
460	1	2173	1.36667	1
461	0	247	107.4	0
462	1	572	85.0667	0
463	0	165	104.867	0
464	1	481	19.0333	1
465	0	209	25.8	0
466	0	340	46.8	1
467	0	273	0.6	0
468	1	577	47.7333	1
469	0	433	70.1667	1
470	0	55	59.5667	0
471	0	182	6.86667	1
472	1	729	14.8667	1
473	1	889	109.033	0
474	0	436	64.2667	0
475	1	740	94.3333	1
476	0	359	5.53333	1
477	0	267	108.9	0
478	0	186	64.3	0
479	1	758	59.6333	0
480	0	105	80.6333	1
481	1	487	24.0667	1
482	1	553	18.7	1
483	1	579	80.7333	0
484	0	246	91.8	0
485	0	291	92.9667	0
486	0	201	56.1	0
487	0	345	95.7667	0
488	0	422	11	1
489	0	286	10.3667	1
490	0	184	22.0667	0
491	0	364	70.9333	0
492	0	146	85.4667	1
493	1	531	22.8333	0
494	0	237	2.43333	1
495	1	464	1.96667	1
496	0	243	31.5333	1
497	1	544	12.8667	0
498	0	175	81.3	0
499	0	435	68.9	0
500	1	546	66.5667	0
501	0	177	12.4333	0
502	1	499	14.8333	1
503	0	104	23.1	0
504	0	28	63.5	0
505	0	188	44.3	0
506	0	222	46.6	0
507	0	82	66.8	0
508	0	361	12.3333	0
509	0	292	11.8333	0
510	1	588	37.6667	0
511	1	602	67.2	0
512	0	280	57.6333	0
513	0	51	24.2333	1
514	0	317	54.2	1
515	0	45	12.1667	0
516	0	215	82.3333	0
517	0	189	18.3667	0
518	0	422	3.96667	0
519	0	287	6.86667	0
520	0	228	4.23333	0
521	1	452	8.06667	1
522	1	483	10.4333	1
523	0	281	71.1	0
524	0	93	36.3667	1
525	0	221	2.03333	0
526	1	619	19.7	0
527	0	155	20.2333	0
528	1	884	23.3333	0
529	0	271	16.6	0
530	0	279	11.8667	0

[truncated: 5 more sheets: Supplementary Figure 2, Supplementary Figure 3, Supplementary Figure 4-heat map, Supplemental Figure 5, Supplementary Table 1]
